# Supplementary material for: p53 Represses the Oncogenic Sno-MiR-28 Derived from a SnoRNA
Source: PLoS One. 2015 Jun 10;10(6):e0129190. doi: 10.1371/journal.pone.0129190 (PMC4465335; doi:10.1371/journal.pone.0129190)
Supplement: S4 Table — All genes significantly regulated in both H1299 and WE-68 cell lines upon p53 activation are listed with fold change and p values. “Fold change” refers to the ratio of expression in induced (H1299 treated with PonA and WE-68 treated with Nutlin) versus uninduced cells. Statistical criteria for microarray: fold change > 1.085 or <0.915, p<0.05. (XLSX) [file pone.0129190.s007.xlsx]

## Sheet: Sheet1
	H1299-PonA	H1299-PonA	WE-68-Nutlin	WE-68-Nutlin	H1299+PonA	H1299+PonA	WE-68+Nutlin	WE-68+Nutlin	Fold change Induced/UI	p value
TAP1	9.09789	9.07659	6.67369	6.71182	10.9379	10.9379	8.55521	8.58535	1.23626	2.51436e-07
SKP2	11.2577	11.4668	10.5735	10.6238	9.93482	10.0751	9.26934	9.34185	0.879315	1.26025e-05
ARFGAP3	8.61287	8.34195	7.07892	7.27861	9.34166	9.08782	7.87547	8.05047	1.09718	1.63948e-05
MBOAT1	9.42207	9.56706	8.16024	8.29104	7.95327	8.22947	6.73522	6.84716	0.839864	1.78913e-05
DDX11	9.84582	9.85366	8.71152	8.7792	8.68534	8.75516	7.65196	7.71344	0.882111	2.06247e-05
RAD51	8.82433	9.2157	8.51127	8.53504	6.82601	7.2628	6.69568	6.66675	0.782391	2.20071e-05
CDC25A	8.65987	8.66175	8.82841	8.85419	6.66428	6.48249	6.59314	6.65317	0.753997	3.40596e-05
HIST1H2BN	8.27575	8.53622	7.85009	7.86947	7.04891	7.37867	6.76391	6.77425	0.85965	5.1162e-05
ABCA12	4.81502	4.81884	5.15908	4.96404	6.55938	6.78193	6.90063	6.77944	1.36769	5.12894e-05
ANKRD29	5.67368	5.49918	6.39198	6.30216	6.30289	6.10425	7.00964	6.85201	1.10063	5.50964e-05
C12orf5	8.698	8.85095	8.89391	9.07526	10.6949	10.9551	10.9326	10.898	1.22418	6.06578e-05
MSH2	9.4884	9.59688	9.48225	9.54468	8.35814	8.33189	8.38299	8.37775	0.877692	6.46518e-05
SERTAD1	6.30944	6.26502	6.28544	6.20359	7.10699	6.98672	6.98554	6.89976	1.11633	7.42734e-05
PLXNB2	10.1263	9.83119	8.40313	8.52522	11.6029	11.5109	10.0377	10.0174	1.17034	7.43723e-05
FEN1	8.32084	8.47147	9.37953	9.41683	7.11354	7.15061	8.10498	8.28141	0.861244	7.71833e-05
KITLG	5.20748	5.30403	4.78253	4.72233	6.56682	6.81585	6.07826	6.13776	1.27889	7.7727e-05
MMD	7.54572	8.4303	6.86868	6.9564	6.65694	7.55454	6.09563	6.06375	0.884896	7.97904e-05
MR1	5.3795	5.97673	6.20562	6.08295	6.68865	7.48405	7.55492	7.40914	1.23227	8.0082e-05
RNF19B	7.97401	8.75415	6.97796	6.86157	9.73692	10.3504	8.58003	8.68122	1.22183	8.20519e-05
DNA2	8.93671	8.5628	9.24906	9.20098	7.24261	6.83731	7.76717	7.59156	0.818888	8.21812e-05
MCM4	11.1842	11.1602	10.9812	11.1437	9.37543	9.38809	9.40145	9.53012	0.847665	8.31138e-05
SLC7A1	9.76235	9.83084	8.77783	8.96848	8.82818	8.85053	7.93994	8.0121	0.900675	8.38568e-05
CDCA7L	9.46552	9.93515	8.83906	8.96116	8.27825	8.64252	7.43506	7.69188	0.861477	9.17036e-05
SESN2	7.61265	7.54436	5.93429	5.86098	9.6345	9.84641	7.93047	7.87887	1.30936	9.32951e-05
MOSPD1	8.19426	8.12094	6.65775	6.54491	9.58911	9.33914	7.87506	7.74579	1.17045	0.000106331
SLC35D1	7.60169	7.33256	6.13246	6.27162	8.43207	8.30318	7.05652	7.10826	1.13028	0.000124628
MYO6	8.51027	8.53338	7.58867	7.68412	9.97201	10.1612	8.94179	9.12953	1.1822	0.000128511
CHEK1	10.3731	10.3378	10.3623	10.3864	9.40255	9.26447	9.43955	9.30057	0.902255	0.000131738
C6orf204	6.23914	6.1314	6.43169	6.5117	7.29747	7.20142	7.39096	7.41774	1.15777	0.000136442
DDX11	9.64677	9.65706	8.71152	8.7792	8.39962	8.46208	7.65196	7.71344	0.875866	0.000152547
MKNK2	9.03154	8.86878	7.39279	7.45049	10.0878	9.98405	8.41437	8.36407	1.12542	0.000154042
RAD9A	8.70335	8.64715	7.5536	7.63372	8.05155	7.89661	6.7947	6.8397	0.909175	0.000154147
CDC6	10.2582	10.292	10.1951	10.2473	7.3988	7.56623	7.69791	7.86589	0.74474	0.00015502
MCM5	9.17461	9.5218	8.86764	9.00002	7.41221	7.95981	7.42041	7.34737	0.824301	0.000158728
SMOX	7.11339	6.69771	6.18684	6.23693	7.80285	7.40355	6.79525	6.98215	1.10478	0.000160645
RRM2B	9.91274	9.8505	8.24205	8.14048	12.0015	11.8481	10.0341	10.3306	1.22322	0.000162271
FAM111B	9.74417	10.1317	9.38318	9.33621	6.14315	7.17854	5.98498	5.82202	0.651082	0.000171271
NETO2	11.5696	11.4344	9.40341	9.3249	10.6342	10.3852	8.47745	8.47192	0.909817	0.000175106
CABYR	8.99199	9.33647	6.84025	6.94965	10.0678	10.2258	7.88414	7.8956	1.12314	0.000181964
CCNE2	10.7145	10.5896	10.0207	10.1001	7.8633	8.21533	7.14995	7.253	0.735827	0.000187734
HIST1H2AB	7.60295	7.82771	8.95035	8.85597	5.63299	6.23629	7.0898	7.08397	0.783556	0.000192849
DDR1	8.48656	6.81736	6.60605	6.48815	9.6453	8.21298	7.76423	7.72188	1.17418	0.000202318
POLA2	9.18944	9.29337	8.36275	8.3168	7.86282	7.87962	7.21465	7.10625	0.854986	0.000220092
HELLS	9.3307	9.0846	9.02955	9.04453	7.93046	7.83388	7.73586	7.93178	0.861401	0.000228116
SESN1	6.8025	6.82673	8.03565	8.14479	9.6976	9.87461	10.6199	10.6295	1.36941	0.00023855
RFWD3	11.9999	12.0738	9.66344	9.72013	10.9263	10.8991	8.70632	8.53418	0.89895	0.000249911
DDR1	8.58735	6.8652	6.60605	6.48815	9.81549	8.30775	7.76423	7.72188	1.17734	0.000249916
UHRF1	9.82963	10.0145	9.06518	9.09137	7.98471	8.25089	6.86985	7.06933	0.794059	0.000259686
CASP2	10.6551	10.5998	8.57323	8.65868	9.7814	9.67006	7.74727	7.92442	0.912602	0.000260806
BLOC1S2	9.72515	9.3847	7.95222	7.9543	10.8677	10.7454	9.39935	9.33753	1.15232	0.000267477
BBS9	7.25814	7.37317	6.34595	6.45635	8.2345	8.25223	7.12466	7.27577	1.12589	0.000268638
OSGEP	6.60237	6.28116	7.81433	7.82765	5.83149	5.5198	7.18532	7.16891	0.901141	0.000287542
PTP4A1	10.1166	10.2183	9.37004	9.34655	11.0886	10.9827	10.1896	10.2039	1.08741	0.000297843
ASRGL1	6.29376	6.41403	5.9083	6.0681	5.62823	5.80031	5.38937	5.49317	0.903861	0.000310365
ASTE1	7.12412	7.43396	6.37617	6.41522	6.4143	6.54346	5.64357	5.66287	0.887191	0.000320003
GBE1	7.85498	7.94231	7.07999	7.27702	9.52434	9.65137	8.4892	8.67909	1.20527	0.0003281
NCAPH2	6.82667	6.86395	6.63908	6.6914	6.17923	6.19868	5.90671	6.1318	0.903606	0.000355924
TM7SF3	11.2945	11.4466	10.0171	10.0533	12.3868	12.3933	11.2572	11.1712	1.10271	0.000358564
TK1	10.4555	10.5693	9.34896	9.49983	8.83044	8.94305	7.59961	7.46278	0.823499	0.000365827
YPEL3	6.76905	7.00213	5.9676	5.93511	7.92095	8.34985	7.10008	6.97651	1.18203	0.000366164
TNFRSF10B	9.53899	9.53489	9.91143	9.91076	10.7709	10.757	11.228	11.4479	1.13646	0.000366309
TIPIN	9.16634	9.59822	9.58566	9.59951	7.56622	7.91744	8.2911	7.98953	0.83701	0.00037301
CHRNA5	8.94411	9.19298	9.2765	9.08169	7.462	7.52684	7.35115	7.46941	0.816802	0.000375971
TMEM68	9.095	8.89825	7.86453	7.97366	10.1779	9.87696	9.1009	9.2105	1.13404	0.000376068
DDX11	9.6988	9.72685	8.71152	8.7792	8.38026	8.46119	7.65196	7.71344	0.872427	0.000403837
MDM2	11.2479	11.1311	10.6302	10.7475	12.815	12.8868	12.6538	12.7176	1.16721	0.000409687
POLD3	8.68064	8.99535	9.43362	9.46007	6.9981	7.17953	8.04298	7.93228	0.824533	0.000415914
TCEA3	9.02603	9.4777	7.7546	7.63018	10.1195	10.2999	8.71117	8.57704	1.1127	0.000426488
ARL6IP6	9.22309	9.56645	8.8881	8.85834	8.22098	8.29165	7.70215	7.54459	0.869263	0.000427222
POLH	10.1947	9.62901	8.92736	8.94077	11.7926	11.6384	10.5257	10.5757	1.18149	0.000437211
AREG	5.96334	5.80362	5.00027	5.21472	9.49517	9.77224	8.56886	8.16154	1.63761	0.00047139
CLSPN	7.76604	8.13011	7.71796	7.71591	5.69257	6.08156	5.89112	6.13077	0.759528	0.000480797
NFKBIL2	7.17303	6.96537	6.60067	6.71979	6.25142	6.13353	5.88917	5.99216	0.883732	0.000504658
RFC2	10.9836	10.923	10.407	10.3514	9.95217	9.89414	9.10744	9.10558	0.89205	0.000507362
HIST2H2AC	10.411	10.547	11.0235	11.1018	9.44022	9.5193	10.022	9.84226	0.901133	0.000516034
HIST1H2AK	9.88439	10.449	10.772	10.9781	8.13853	8.20902	9.02291	8.93665	0.815215	0.000518444
HIST1H2BL	9.09119	9.2372	8.99037	9.1794	8.10977	7.9745	7.77892	7.8557	0.869054	0.000532294
HIST1H2AI	7.70087	7.73658	8.94118	8.84484	6.44112	6.53093	7.939	7.85822	0.865932	0.000534281
ZFP161	8.71655	9.12282	8.02177	8.01184	7.99937	8.23799	7.15439	7.03357	0.898218	0.000535884
C16orf5	6.4188	6.5502	5.6472	5.37366	7.34363	7.46519	6.34928	6.17664	1.13943	0.000540027
NIF3L1	8.92864	9.29701	9.13445	9.1442	8.1707	8.36354	8.37752	8.43811	0.913587	0.000546882
NUP85	9.55272	9.91701	9.45974	9.5755	8.81559	8.92738	8.55979	8.6033	0.906534	0.00056935
KIAA1324L	9.508	9.01638	7.94827	8.12622	10.5048	10.2218	8.83582	9.14604	1.11878	0.000575591
CDKN1A	9.2437	8.37022	7.90035	8.07612	11.8243	11.5165	11.454	11.2597	1.37106	0.000581129
PHF17	8.13408	8.25704	7.67132	7.80868	7.47402	7.42492	7.04891	7.08134	0.910831	0.000589169
HIST2H2AB	11.6914	11.6838	11.1644	11.079	10.2488	10.3325	10.0093	9.98594	0.889474	0.000596472
DDR1	8.72368	6.93957	6.60605	6.48815	9.98181	8.4846	7.76423	7.72188	1.18065	0.000604547
ANXA3	7.10126	6.35841	6.54501	6.68689	6.48091	5.75406	5.92054	5.89839	0.90118	0.000612541
NEURL2	7.06036	6.93042	5.75689	5.71247	8.1923	8.47672	7.11129	6.97812	1.2081	0.000613343
SESTD1	7.32316	7.18533	8.24664	8.23067	6.5633	6.52749	7.48232	7.65633	0.911044	0.000623877
USP37	8.77244	8.86432	8.20935	8.30241	7.73913	7.76704	7.3897	7.41055	0.887489	0.000630636
BAX	9.83465	9.73776	8.4645	8.37205	10.8138	10.8805	9.33132	9.24738	1.10613	0.000637342
CENPM	7.86018	7.82884	8.16237	8.30754	6.72503	6.96287	7.14892	7.13	0.869644	0.000645158
E2F8	9.91477	10.2712	8.05795	8.06208	7.50351	8.19512	6.26354	6.17874	0.775104	0.000650681
INPP1	6.69077	6.65818	5.81971	5.86814	7.74348	7.80855	6.64775	6.86863	1.16103	0.000652488
PROCR	8.61198	8.9523	6.38704	6.3782	9.58321	10.0596	7.59382	7.72052	1.15258	0.000675722
DCP1B	9.03971	9.29041	7.93986	7.91126	9.92994	10.4061	8.88517	8.72359	1.11011	0.000693337
NASP	8.61619	9.05407	9.1069	9.14207	7.44673	7.57601	7.95579	8.03017	0.86329	0.000702994
TMEM131	10.4368	10.4248	9.01322	9.04733	11.2223	11.3376	10.1094	10.0305	1.09706	0.000708739
RFC4	10.8365	11.126	11.4809	11.4568	9.24329	9.62851	10.2022	10.2787	0.876448	0.000714253
CYLD	7.68914	7.57121	5.47038	5.68076	8.2879	8.30208	6.02677	6.22898	1.09217	0.000725246
ZMAT3	8.20232	8.07343	7.46624	7.5981	10.5459	10.7531	9.60141	9.53471	1.2902	0.00073793
METTL8	7.13702	6.89131	7.45695	7.43345	7.85544	7.52075	8.33833	8.18673	1.10313	0.000744514
PRKAB2	9.8063	9.69894	8.44836	8.47018	10.8078	10.8257	9.56014	9.28826	1.11141	0.000748653
LPXN	6.81351	7.05512	5.46311	5.47013	7.68775	7.86837	6.26253	6.09002	1.12526	0.000758361
WDR76	10.1361	10.6102	10.4401	10.5612	7.64918	8.38486	8.66786	8.57377	0.797068	0.000830281
CSNK1G1	8.09508	8.36763	7.37133	7.53845	8.87735	9.16864	8.08519	8.10926	1.09142	0.000835111
PPM1D	9.08152	8.93944	8.08864	8.13955	10.1576	10.439	9.31322	9.55521	1.15229	0.000844403
LETM2	9.04246	8.95682	7.05083	6.92471	8.32071	8.06027	6.40122	6.07286	0.902431	0.000849457
DTL	11.0461	11.2655	10.5084	10.5	8.14094	8.48763	8.36163	8.22331	0.766702	0.000856845
FIG4	9.65606	9.47403	7.88355	7.98014	10.3876	10.4126	8.78926	9.03505	1.10375	0.000864873
PASK	7.00729	7.31382	7.03231	6.87345	5.97058	6.30081	6.25185	6.06999	0.87127	0.000889806
BRI3BP	9.06334	9.57224	9.14359	9.08172	8.04062	8.28314	8.22339	8.07149	0.884912	0.000911381
CXorf23	6.80235	6.84161	5.6096	5.85636	7.61365	7.68411	6.41316	6.44793	1.12142	0.00092797
FAM57A	10.3873	10.1744	8.8178	8.8663	9.672	9.27831	7.90628	7.82267	0.906747	0.000935812
PRKAR2B	9.05159	9.18146	7.63524	7.63972	8.12682	8.16552	6.7126	6.9407	0.893686	0.000938941
TOE1	9.56669	9.53005	8.87678	8.96268	8.63828	8.571	8.19544	8.00111	0.90442	0.000966382
ASCC3	9.25466	9.07221	9.76742	9.85657	10.6185	10.6184	10.926	10.9733	1.13663	0.000969364
ATAD2	11.1219	10.7356	10.2569	10.2378	9.23438	8.9139	8.72377	8.89148	0.844431	0.000975975
ANKRA2	7.04787	6.39965	6.25936	6.41386	9.45553	9.18631	8.5399	8.32333	1.35927	0.00099026
MCM7	11.4479	11.4504	10.4114	10.4122	10.0445	10.1474	9.30078	9.42108	0.890029	0.000996832
F11R	6.95735	7.46265	7.21133	7.17837	7.8361	8.24241	7.81309	7.8983	1.10344	0.00101349
POLR3K	9.2809	9.52101	9.61537	9.47421	8.4474	8.54977	8.87326	8.79287	0.914804	0.00102808
EBP	8.12851	8.37405	8.90137	8.9865	7.54233	7.64307	8.15707	8.11987	0.914857	0.00104032
MMP14	9.21979	9.58529	6.38078	6.50085	10.2052	10.7385	7.60269	7.35625	1.13305	0.00104428
TCP11L2	7.48465	7.43166	5.76705	5.79529	9.2588	9.66006	7.3704	7.44483	1.27401	0.00105275
MCM10	9.36745	10.0372	9.36547	9.51303	6.37769	7.30526	7.24685	7.22659	0.735477	0.0010656
PDE6C	4.90238	4.72165	4.83913	4.5741	5.43968	5.32097	5.28359	5.00351	1.10561	0.00109473
OR10A6	4.5002	4.51837	4.23366	4.2969	4.93235	5.01943	4.62061	4.85396	1.10697	0.00109951
RAD54L	8.32496	8.61004	7.6617	7.80207	6.26111	6.56494	6.21252	6.07169	0.775037	0.0011079
DNMT1	10.4549	10.6251	9.67545	9.84869	9.38211	9.52032	8.91954	8.84696	0.903084	0.00111414
ITGA3	11.2482	11.4729	5.70599	5.33671	12.5905	12.9089	6.69254	6.75315	1.15346	0.00114368
APOBEC3G	5.4269	5.18687	5.81644	5.83456	6.10237	6.05683	6.49825	6.75876	1.14154	0.00115654
FANCL	8.17849	8.18545	8.18829	8.09981	7.34729	7.50105	7.4633	7.54382	0.914352	0.00115953
PER3	8.20683	8.70069	6.38558	6.54613	7.353	8.01889	5.62908	5.55293	0.889899	0.00118185
VPS13C	7.95487	8.33363	7.22567	7.25881	8.95335	9.56974	8.06424	8.22269	1.13119	0.00119957
KLF11	8.70014	8.98365	7.76587	7.80905	8.08091	8.13861	7.09445	6.94257	0.909733	0.00120343
ZNF473	9.335	9.05106	7.51341	7.62787	8.45525	8.06907	6.81642	6.90943	0.902254	0.00122268
TOM1L2	7.49909	6.7185	6.11822	6.21815	8.04377	7.52589	6.89903	6.9803	1.10902	0.00125091
RFC5	10.2095	10.4297	9.58766	9.74565	8.59449	9.03063	8.42712	8.03201	0.852692	0.00125099
GPSM2	10.1539	10.3741	8.24296	8.23993	9.17231	9.48626	7.29196	7.58024	0.90597	0.00125909
E2F2	6.70609	7.09094	7.06114	7.19482	5.38108	5.38917	5.20674	5.20332	0.755011	0.00126075
BBS12	5.76274	5.85278	5.43647	5.18309	6.31074	6.54493	5.95144	5.90754	1.11152	0.00126275
USP1	9.21642	9.38085	9.0251	8.96019	8.01614	8.25712	8.13142	8.11136	0.88884	0.0012953
MYO19	9.14951	8.73454	8.49905	8.67436	8.29379	7.80254	7.81491	7.63684	0.899896	0.00131126
HIST1H4B	8.5568	8.45462	8.71642	8.79113	6.86183	6.79119	7.51865	7.47572	0.829903	0.00131161
CCNF	8.26581	8.4882	7.55607	7.62048	6.66759	7.04253	6.36631	6.51526	0.832797	0.00133218
MASTL	10.3873	10.7886	8.45982	8.52665	8.75048	9.35047	7.35555	7.28152	0.857861	0.00134227
PKMYT1	8.248	8.69705	8.31009	8.29343	6.84999	6.95529	7.13725	6.97068	0.832024	0.00134232
RPS27L	7.23911	7.30127	8.16235	8.04263	9.35099	9.52831	9.746	9.69219	1.24629	0.00134351
IKZF3	5.79056	5.89036	6.75842	6.87167	5.17796	5.25234	6.14626	6.01958	0.89274	0.00134811
TRAF4	8.56107	8.20832	7.87259	8.09264	9.26772	9.0276	8.88572	8.81825	1.09973	0.00136208
RBBP8	11.3399	11.4129	10.6387	10.6308	10.1741	10.4085	9.25417	9.1438	0.885473	0.00136968
APOBEC3C	10.5949	10.4735	8.81107	8.97128	12.2451	12.2612	10.3575	10.1395	1.15836	0.00138325
FAM43A	6.53306	8.28406	7.94978	8.07004	7.79545	9.24952	8.82797	8.99153	1.13061	0.00138587
MDM1	7.38994	7.38902	6.54965	6.60255	6.86897	6.80548	5.77516	5.99242	0.910883	0.00140814
C6orf182	6.32326	6.63137	7.01494	7.02843	5.7724	6.15354	6.30359	6.37548	0.911364	0.00141506
SPIN4	9.55166	9.84986	6.79384	6.95739	8.36644	8.61932	5.93801	6.0244	0.873176	0.0014534
GDF15	5.40544	5.57834	6.01099	5.78159	8.88669	9.38676	10.9228	10.7286	1.75291	0.00145733
TMEM63B	9.8971	9.56069	8.33873	8.2517	11.238	11.2333	9.49491	9.43486	1.14849	0.0014956
FDXR	6.68032	6.52639	6.73627	6.78098	10.204	10.0995	9.38195	9.34152	1.46037	0.00150945
CWF19L1	9.56555	9.21782	8.91443	8.86054	8.89778	8.2524	8.07129	8.17499	0.913511	0.00151342
ZER1	9.12128	9.11262	6.42462	6.54156	9.71812	9.91978	7.17815	7.09725	1.08696	0.00152164
ABTB2	8.03163	7.79886	6.45061	6.5764	9.01082	8.7906	7.44105	7.23799	1.12555	0.00155722
MXD4	7.91367	7.54026	6.18641	5.98618	8.78374	8.86802	7.18777	7.11324	1.1566	0.00156486
RAB39	7.34019	7.70355	8.3236	8.42679	6.52423	6.49205	7.45236	7.44061	0.877811	0.00157138
ARL8A	9.02273	8.63089	7.90282	8.05801	9.69027	9.47893	8.71755	8.62507	1.08619	0.00158173
TFAP4	7.30591	7.67029	7.8161	7.72885	6.30223	6.65597	7.04082	7.0256	0.885439	0.00159728
PDK1	9.36141	9.11534	8.11742	7.94577	8.80921	8.26108	7.30791	7.22258	0.914905	0.00159935
GAL3ST4	7.52038	6.68076	6.0073	6.02823	10.7258	10.36	8.68316	8.49072	1.45825	0.00161264
PSMG1	9.4118	9.34738	9.75055	9.90638	8.68516	8.31377	8.95126	8.85399	0.905979	0.00161974
HIST1H4L	6.68023	6.80208	6.69543	7.00216	5.98559	5.98948	6.18221	6.31733	0.900467	0.00162029
SLC44A3	6.76372	6.51609	5.0805	4.93466	7.57216	7.41352	5.67329	5.61012	1.12767	0.00162736
MBD5	9.1852	8.86259	6.54025	6.51252	9.87851	9.90461	7.37193	7.26877	1.10686	0.00163038
WDR63	5.28768	5.38211	5.20156	5.00269	8.81704	8.92023	7.74018	7.60014	1.58463	0.0016378
STAMBPL1	9.70845	8.82571	7.97322	7.82765	8.94521	8.03316	6.90196	7.08591	0.901885	0.00163981
C1orf57	7.99777	8.00428	6.17977	6.38086	8.97781	9.02511	7.61529	7.47549	1.15863	0.00164088
PRKAB1	9.861	10.1276	8.90617	9.08351	11.0191	11.2723	9.99178	9.83723	1.10907	0.00166524
RANBP1	9.3467	9.66318	10.2566	10.1892	8.2526	8.57923	9.46296	9.40321	0.904762	0.00166557
SKAP2	9.57595	9.4972	6.40398	6.44572	10.092	10.2866	7.1828	7.11649	1.0863	0.00167694
GINS3	8.30455	8.65678	8.59325	8.66752	6.36194	6.62685	7.22062	7.14334	0.799272	0.00170774
SLC25A20	8.21226	8.39502	6.33193	6.20956	9.02909	9.00268	6.86845	6.83237	1.08864	0.00171255
ERAP2	5.89001	6.11737	5.85686	5.95471	6.57107	6.55551	6.49149	6.5001	1.09653	0.00172898
C1orf135	8.04452	8.32519	8.64242	8.81774	6.52656	6.41964	7.41123	7.39172	0.820256	0.00173118
HYLS1	7.7762	7.87788	8.06861	8.14134	6.65815	6.78421	7.31489	7.28445	0.880042	0.00175168
RSPH3	8.54565	7.80149	7.40169	7.57255	9.30927	8.71975	8.36611	8.19882	1.10448	0.00178369
MCM2	9.28294	9.73133	8.94372	9.04399	7.1222	7.67645	7.47073	7.47128	0.803759	0.00179997
PLK3	8.20904	7.82207	5.58336	5.69886	10.4514	10.2208	7.2432	7.38955	1.29259	0.00181118
KIAA1432	8.21055	8.23105	7.29652	7.50504	9.32992	9.39506	8.08922	8.35777	1.12575	0.00183273
POLL	7.56834	7.23264	5.627	5.73633	8.25428	7.81173	6.36462	6.20793	1.09457	0.00185923
PARP2	9.3467	9.57536	10.0241	9.98449	8.15849	8.24938	9.17429	8.99136	0.88808	0.00191329
MRTO4	8.71833	9.27749	8.91808	8.99031	7.53227	7.92319	8.05965	7.96802	0.876865	0.00191409
TUBGCP3	8.44667	8.25694	8.06915	8.18317	7.56855	7.40513	7.42792	7.58551	0.909915	0.00191806
CDK2	10.6409	10.7521	9.93552	10.1657	9.2237	9.37386	9.04208	8.86346	0.879715	0.00192148
CABC1	7.3013	7.58666	7.41881	7.56901	8.75177	9.00259	8.48075	8.55848	1.16461	0.00192331
WEE1	8.69828	8.67817	8.22594	8.21754	7.65563	7.82687	7.36318	7.57675	0.899541	0.00193219
FOXA1	7.12719	7.19082	6.83954	6.63847	6.61291	6.44027	6.127	6.10704	0.909742	0.0019469
FBXO22	8.97552	8.84965	9.46382	9.50443	10.5164	10.4493	10.6145	10.5953	1.14628	0.00196258
NOTCH1	7.25011	6.7882	7.12549	7.30542	8.04366	7.58295	8.24745	8.07119	1.1221	0.00196621
HSDL2	9.40267	9.59645	6.89879	7.13589	10.7706	11.0609	7.88407	8.17484	1.14702	0.00199702
BICC1	7.65621	7.42894	6.5214	6.33418	6.97454	6.78852	5.54345	5.51292	0.888289	0.00200024
RGAG4	5.01684	5.00996	5.15184	5.20675	5.80371	6.15376	6.39261	6.44942	1.21653	0.00200065
ANXA4	9.85087	9.82065	6.50623	6.67149	11.4459	11.514	8.90801	8.84451	1.23937	0.00200178
DUT	8.08917	8.34213	8.23506	8.41376	7.04666	7.3017	7.46868	7.69828	0.892237	0.00200883
FBXW7	6.56164	6.72622	7.03548	7.1376	7.4984	7.61003	8.38199	8.18835	1.15359	0.00200922
PRKCZ	6.99972	7.02383	6.44035	6.57445	7.72146	7.85308	7.11986	7.07986	1.10119	0.00203447
ORC1L	8.5728	9.12137	8.90708	9.01278	5.9656	6.31306	7.06243	6.98078	0.739087	0.00204328
GGT1	5.99608	5.78885	6.35118	6.38997	6.45391	6.41446	6.95793	6.80829	1.08597	0.00206659
GOLGB1	8.37434	8.19126	7.19407	7.24298	8.99361	9.14465	8.16558	8.01564	1.10699	0.00214476
FAM19A2	5.84736	5.82015	5.26079	5.40478	7.0962	6.99648	6.97269	7.13124	1.26255	0.00214675
RABGGTA	8.08351	8.15464	6.66619	6.601	9.38225	9.2182	7.61891	7.40937	1.13975	0.00215091
C6orf167	10.1287	10.0531	9.9615	10.0731	9.00304	8.81103	8.99732	9.30906	0.898152	0.00220866
CDC7	8.27822	8.83214	7.76079	7.80896	6.87736	7.24541	6.72914	6.71007	0.843387	0.00223559
ORC6L	8.1568	8.16491	8.45752	8.53377	5.99236	6.35036	6.99069	7.1217	0.794138	0.00224003
SP4	8.86606	8.86282	7.20613	7.42654	8.00442	8.23185	6.62253	6.55807	0.909007	0.00225206
SDF2L1	6.26506	6.28591	6.48232	6.57316	5.77085	5.64984	6.04852	5.8981	0.912556	0.00226881
SLC6A15	9.1217	9.18081	8.89322	8.9243	8.46942	8.29857	7.86918	7.86323	0.899789	0.00227751
DNMT3B	6.94642	6.81985	7.11587	7.27996	6.08401	6.11029	6.60466	6.5506	0.90013	0.00232037
IL10RB	9.22363	8.84216	7.41988	7.51979	10.0783	9.45622	8.33768	8.14808	1.09134	0.00232225
GAD1	6.36656	6.23929	5.44578	5.40888	6.98069	6.86341	5.88101	5.83723	1.08959	0.0023225
NRM	9.71462	9.76696	8.12951	8.29652	8.80245	8.69988	7.4568	7.55013	0.905359	0.00236766
ACAD11	7.83553	7.60931	6.02069	6.1746	9.67086	8.84166	7.24813	7.48477	1.2028	0.00239535
CTNNAL1	10.1864	10.3175	7.42166	7.53956	9.48558	9.22393	6.6765	6.73991	0.905846	0.00253267
C15orf33	7.30632	7.44581	4.89406	5.15829	8.0275	7.987	5.55674	5.59686	1.09529	0.00258073
DCK	8.86878	9.08914	8.70068	8.78797	7.73996	8.03516	7.97576	8.0043	0.89586	0.00263184
WHSC1	9.46509	9.41467	7.64499	7.67113	8.37613	8.54374	6.99501	6.8768	0.90045	0.0026375
HMGCL	6.61067	7.048	5.1808	5.13801	7.47959	7.78789	5.77934	5.67729	1.11455	0.00263876
POP7	9.7459	9.52483	8.81332	8.91231	8.99608	8.62256	7.73515	7.66809	0.892571	0.00265282
DGKA	8.65366	7.20687	6.8846	6.67916	10.7242	9.89027	8.47779	8.64241	1.28243	0.00273423
EFNB1	6.35294	6.66495	8.73728	8.739	7.26535	7.31521	9.37892	9.30467	1.09084	0.00276444
GINS2	10.8348	11.2129	9.01967	9.25975	8.128	8.81225	7.42714	7.2096	0.783021	0.00277178
BDH1	6.45378	6.07816	6.0646	6.15965	5.94073	5.23361	5.24483	5.5063	0.885656	0.00277914
UNG	9.08924	9.37681	9.88929	9.77908	7.98695	8.28139	8.18924	8.32786	0.859734	0.00279093
CNKSR3	7.47801	7.46588	6.30736	6.32326	7.0051	6.64036	5.61539	5.66518	0.903952	0.0027962
MCM3	10.1376	10.552	10.2142	10.3278	8.21223	8.51344	8.8622	8.97618	0.83829	0.00281283
TNFRSF10D	9.88184	9.70052	8.67917	8.69442	10.8864	11.1001	10.3676	10.3573	1.15574	0.00283977
CASP8AP2	8.54081	8.46733	8.6297	8.70293	7.84509	7.6941	7.68878	7.56497	0.896688	0.00285509
DSN1	11.1189	10.9724	9.00941	9.11631	9.67718	9.36744	8.08529	7.83553	0.869419	0.00287457
TRIP13	10.7271	11.3513	10.1265	10.1991	9.23043	9.67199	9.10392	9.02558	0.873312	0.00290997
CDT1	8.43313	8.5177	7.75697	7.67254	6.61098	6.63592	6.45157	6.46254	0.807929	0.0029115
SCN3B	6.53913	6.08822	5.62728	5.54243	7.38621	7.43069	6.63218	6.41835	1.17105	0.00293565
DPY19L2P1	8.60596	8.5606	7.76324	7.69634	8.05797	7.88493	6.82653	6.96985	0.911517	0.00297155
C1orf183	4.97546	4.9801	4.85372	4.85652	5.63211	5.58998	5.22953	5.40533	1.11142	0.00297479
LMNA	9.47263	9.25669	6.35099	6.52314	10.1572	10.1583	6.91495	7.11162	1.08666	0.00298379
FIGNL1	7.49244	7.53899	7.42145	7.39223	5.95324	6.0602	6.25961	6.47037	0.829061	0.00303423
RNF135	7.55254	7.94937	6.81078	6.84553	8.08373	8.46264	7.50807	7.66301	1.08777	0.0030385
HIRIP3	6.33649	7.04562	6.47693	6.58906	5.40591	5.79247	5.74675	5.66818	0.855007	0.00305133
RECQL4	8.05494	7.86069	7.5379	7.60134	6.90272	6.6472	6.80907	6.70718	0.87156	0.00307323
HIST2H2AA3	9.34429	9.37385	9.7184	9.94637	8.22236	8.70948	8.8025	8.8257	0.900402	0.00308424
HIST1H2BF	11.4936	11.7324	11.6342	11.6419	9.88209	10.6045	10.6387	10.5424	0.896039	0.00308794
CLCA2	5.13973	5.19739	4.73443	4.96107	8.1516	7.8244	6.79229	6.78142	1.47508	0.00309189
SLC25A10	8.20925	8.57368	7.52552	7.88616	7.45224	7.60743	6.8246	6.74309	0.889197	0.00309312
DYRK1B	8.28611	7.93376	6.46666	6.51869	8.96319	9.14446	7.45645	7.49249	1.13187	0.00310053
SLC12A4	8.28663	7.72497	5.43384	5.52225	9.4353	9.20887	6.41282	6.42894	1.16754	0.0031043
NR0B1	6.27907	5.98573	8.4963	8.65811	7.16327	6.87854	9.12786	9.22358	1.10109	0.00312602
BARD1	8.63092	8.55526	7.85214	7.97147	7.0085	7.04903	6.83346	6.88092	0.841323	0.00314986
EXO1	8.91275	9.37591	9.536	9.62444	6.21984	6.66762	7.79147	7.75099	0.759162	0.00318096
EFNA3	6.71508	6.67121	7.18076	7.21255	6.25478	6.10573	6.45675	6.43676	0.909085	0.00318456
SLC7A2	8.03963	8.43304	8.29841	8.36805	7.4285	7.51263	7.38231	7.75529	0.90765	0.00324789
LEF1	8.81237	9.76447	7.32656	7.13333	7.49967	8.48013	6.4606	6.26817	0.868989	0.0032523
TP53INP1	9.47448	8.82799	6.45196	6.30296	11.9895	12.2475	10.6206	10.6536	1.46539	0.00325419
PRKX	6.91104	7.36929	7.3427	7.49472	8.25583	8.5794	8.23647	8.32447	1.14694	0.00326139
RPL23AP7	10.2032	10.4279	10.2485	10.3277	11.4371	11.6386	11.1129	11.0995	1.09903	0.00327883
AREG	5.54335	5.32857	5.00027	5.21472	10.0489	10.353	8.56886	8.16154	1.76092	0.00328537
CHAF1A	8.82233	8.8575	8.27606	8.13054	7.19157	7.14772	7.02684	7.11402	0.835528	0.00330955
DLX1	7.83274	7.74583	6.93083	6.76693	7.11012	6.80086	6.3272	6.1879	0.902643	0.00338913
LOC442075	7.28745	7.37725	6.98583	6.7688	5.94709	6.3534	6.0821	5.98426	0.857404	0.00344708
HIST1H3J	9.12507	9.47967	10.2264	10.0404	6.6457	6.90184	8.33089	8.52105	0.78205	0.00345198
GADD45A	7.81935	8.10762	6.60964	6.89481	8.83567	9.3874	8.40527	8.37483	1.18931	0.00345255
HIST1H1B	10.9649	10.8885	10.767	10.8121	8.18103	8.18837	8.92056	9.0362	0.790334	0.00348692
RMI1	8.59108	9.42949	8.41946	8.65659	6.86093	7.86467	7.45733	7.32638	0.840802	0.00355317
ITFG1	9.67724	9.83225	9.7834	9.71657	10.752	10.8193	10.3825	10.5492	1.08956	0.00356445
SRPX2	7.17428	6.81423	6.42432	6.60607	7.82286	7.35167	7.36552	7.33056	1.10555	0.00358318
MCM6	9.77178	10.0293	9.9952	10.0368	8.03776	8.0835	8.69734	8.8759	0.845892	0.00359084
EDA2R	4.93303	4.66965	5.26929	5.52558	6.58859	6.87431	8.27844	7.97946	1.45708	0.00366907
UBE2T	10.1472	10.1226	10.2629	10.2352	8.55358	8.5248	9.19202	9.21529	0.870432	0.00367116
CENPL	8.47691	8.09894	7.30248	7.34514	6.72134	6.4209	6.21877	6.17419	0.817821	0.00369498
RETSAT	8.78822	8.83678	7.61786	7.56566	10.6182	10.7591	8.75437	8.91757	1.19022	0.00369948
PSTPIP2	6.28246	7.17859	7.03842	7.16964	8.96201	9.22627	8.77942	8.74429	1.29068	0.00371992
GEMIN4	9.12721	8.73236	7.99152	7.91943	8.2848	7.56149	7.15753	7.25907	0.896133	0.00375955
CPEB2	7.16765	7.22525	10.1305	10.1221	8.19541	8.12618	10.7732	10.7539	1.09246	0.00382652
HBP1	9.28792	8.4859	6.6396	6.84059	9.98617	9.64278	7.44284	7.58385	1.10884	0.00386874
CGRRF1	6.57744	6.95851	6.74239	6.92898	7.34604	7.37435	7.30633	7.57129	1.08787	0.00393926
EFCAB4B	4.3911	3.93169	4.66936	4.36881	4.7418	4.50462	5.02172	4.85829	1.10169	0.00395451
GGH	11.2574	11.1759	9.27243	9.27231	10.2316	9.88489	8.36036	8.56742	0.904003	0.00400314
HIST1H2AE	8.78404	9.01781	9.21004	9.04569	7.55536	7.64826	8.29302	8.25407	0.880556	0.00402932
GMNN	9.75299	9.77471	9.43007	9.44609	8.67457	8.48601	8.75327	8.4157	0.893909	0.00404532
SDC1	7.67137	6.23871	5.89479	6.11556	8.72148	7.606	6.85741	6.86012	1.15912	0.0041008
SLC25A19	8.06484	8.66389	8.22602	8.41898	7.46502	7.62643	7.49031	7.41465	0.898803	0.00411257
HIST1H2AL	8.98674	8.95381	8.47261	8.45006	7.25332	7.44697	7.32346	7.46125	0.845734	0.00413447
TMEM74	7.19929	8.02533	6.52882	6.52008	6.14224	6.54715	5.56825	5.66822	0.846229	0.00417497
FRMD5	8.17661	8.7237	5.53918	5.58089	8.97017	9.14605	6.26549	6.33429	1.0962	0.00418151
UNC13B	8.2698	8.43804	6.90889	6.96181	9.34471	9.41423	7.59015	7.6076	1.11047	0.0042019
NADSYN1	7.7491	7.44163	6.90877	6.9531	9.47816	9.52879	8.26095	8.13973	1.21874	0.00423296
ACTA2	7.97778	6.35138	7.07188	7.09596	11.9208	11.5073	10.1636	10.1942	1.53651	0.00431932
LYAR	9.98822	10.2467	9.63583	9.54115	8.77538	8.60031	8.54994	8.6215	0.876566	0.00434821
IQGAP2	6.39514	7.06573	6.901	6.96594	5.8855	6.48826	6.15659	6.06675	0.900076	0.0043706
PCBP4	8.98105	8.883	5.50168	5.56974	9.88681	9.98815	6.2579	6.16898	1.11634	0.00438162
SAT1	9.1927	8.48005	7.10267	7.3762	10.5187	10.31	8.41232	8.35355	1.16929	0.00448607
ZNF367	8.42732	8.59291	6.93781	7.04802	6.30685	6.76204	5.64134	5.78947	0.790158	0.00448612
CYHR1	9.73101	8.96409	6.66122	6.53727	10.5369	9.87826	7.15622	7.47546	1.09887	0.00449345
PSMC3IP	7.75289	7.76894	7.31084	7.55684	5.83386	5.94394	6.17759	6.31995	0.798807	0.004675
C5orf41	7.91873	7.37352	5.16424	5.12079	9.0257	8.71404	6.01345	5.87152	1.15824	0.00469504
ZNF385A	7.83557	7.03655	8.28469	8.32307	9.85945	9.51785	9.85909	9.70647	1.23707	0.00471075
HOXC13	5.89574	6.04471	7.28594	7.40266	6.62018	6.93336	7.94765	7.85731	1.1025	0.004718
STAT2	8.26098	7.51279	7.20123	7.25441	9.50019	8.94658	8.14382	8.03994	1.14559	0.00480728
VWCE	5.55055	5.35881	5.39557	5.57789	6.60418	6.05918	6.30963	6.15049	1.14809	0.00483726
TYRO3	7.73551	8.41411	6.22474	6.63849	7.19528	7.59636	5.60599	5.66487	0.898309	0.00485922
YPEL2	5.55331	5.84152	5.4002	5.31661	6.36055	7.41649	6.71487	6.82762	1.23553	0.00494066
WDHD1	9.11429	9.28837	9.57086	9.68131	7.14451	7.46672	8.45804	8.40226	0.83579	0.0049763
ZAK	8.49633	8.48513	6.58721	6.68631	7.47188	7.76548	5.93289	6.11954	0.901993	0.00499785
FLJ36840	6.81161	7.07477	7.61889	7.83851	5.83198	6.10448	7.06405	7.16498	0.891688	0.00504575
RPA2	7.84167	8.29484	7.74576	7.84847	6.89949	7.38516	7.14433	7.29475	0.905234	0.00505552
ZNF654	8.01907	7.67726	8.31174	8.26716	9.16262	9.19032	9.11714	9.25808	1.13797	0.00507535
SULF1	5.30664	5.27981	5.46137	5.4706	5.6466	5.88472	6.04992	5.87949	1.09026	0.00514118
TBX20	8.56423	9.51148	7.67031	7.571	8.08938	8.60937	6.80776	6.63263	0.904617	0.00514516
SLC1A3	5.7945	6.97271	7.61674	7.52793	5.21052	5.93877	6.44014	6.60178	0.866699	0.0051725
BDNF	6.79319	7.28053	6.27026	6.17625	7.56766	7.68026	6.83569	6.71411	1.08588	0.00518824
E2F1	9.11244	9.44444	7.24542	7.67627	7.22302	7.74062	6.25463	6.35959	0.823747	0.00520845
C9orf100	8.27935	8.37467	7.49349	7.50365	6.91781	7.03107	6.64505	6.68013	0.861708	0.00524274
RIBC2	7.85598	8.22013	7.21209	7.20837	5.86081	6.21564	5.86215	6.068	0.78719	0.00529171
ATAD5	8.66088	8.95668	8.70817	8.99074	6.54704	6.56907	7.42431	7.42703	0.79191	0.00531138
ADA	8.08167	6.18132	7.97654	7.78002	9.20757	7.10506	8.52702	8.6568	1.11582	0.00532447
CALML4	6.52281	7.10967	5.86975	5.87941	5.62268	6.09426	5.28434	5.27038	0.877471	0.00535249
KIAA0247	6.56354	6.6096	5.86719	5.87705	8.48144	8.49783	7.09316	6.9987	1.24697	0.00537561
FBXO5	11.1979	11.1062	10.96	11.026	8.98723	8.93052	9.65164	9.63272	0.839964	0.00538027
SECTM1	8.34198	7.40363	5.63054	5.3453	9.49855	8.60865	6.36642	6.06367	1.1428	0.00539047
ASF1B	10.2907	10.46	9.25382	9.1902	7.87231	8.625	7.91087	7.7403	0.820225	0.0054218
FKBP5	9.02987	8.92808	8.43037	8.47725	7.60202	7.42451	7.5502	7.55354	0.864184	0.00545495
CDKL1	6.35291	6.46871	6.14433	6.19023	5.5216	6.00757	5.59977	5.66049	0.905918	0.00547136
MAPRE3	8.44846	8.25861	5.81754	5.57009	9.01766	9.15137	6.57379	6.68837	1.11876	0.00549149
C21orf45	9.61127	9.79009	9.25077	9.39002	8.56883	8.29894	8.48241	8.36942	0.886375	0.00554507
ABHD4	8.34982	8.6567	6.09326	5.84844	10.8748	10.9379	7.57253	7.33404	1.26845	0.00555528
TOPBP1	11.3282	11.4851	10.4076	10.4488	9.99222	10.2747	9.60579	9.68017	0.905728	0.00556581
POLE	8.92113	9.34257	8.22208	8.32619	7.43923	7.7029	7.33196	7.27401	0.854537	0.00557039
C1orf187	6.08771	6.10555	6.31972	5.89205	7.43549	7.4791	7.04696	6.879	1.18175	0.00560596
XPC	6.37341	6.65595	6.13409	5.94119	8.02755	8.51348	7.09107	7.21265	1.22865	0.00560724
FANCG	9.21408	9.15069	7.91553	8.02917	8.03117	7.77737	7.20116	7.1273	0.878387	0.00567133
SERINC5	8.55519	8.55252	7.14541	7.11177	9.41428	9.48073	7.61756	7.7788	1.0933	0.00568179
PHLDA3	5.2911	5.17985	5.78916	5.96876	5.89215	6.26732	7.00763	6.87414	1.17151	0.00568923
PNRC1	9.93731	9.66738	8.69236	8.70133	10.4917	10.8204	9.71461	9.73392	1.10169	0.00570188
ZPBP2	4.75637	4.70913	4.72618	4.83846	5.15336	5.27786	5.07287	5.14944	1.08531	0.00572687
SHMT1	8.46397	8.19641	7.39788	7.63512	7.09012	7.10659	6.65469	6.80473	0.872615	0.00573788
MYO1B	9.33659	9.84194	6.6422	6.77328	8.70021	9.36683	5.6959	6.04602	0.914553	0.00578892
C16orf53	8.08633	8.37793	8.01294	8.28525	7.16453	7.5911	7.56677	7.41689	0.907725	0.00581364
CCDC77	9.26222	9.59855	8.89082	8.62857	7.94454	7.99871	7.84583	7.81401	0.86869	0.00591013
RASL11B	5.6244	5.74192	6.15086	6.08256	5.25482	5.21491	5.39983	5.53102	0.906814	0.00592504
ICMT	9.69158	9.98997	8.14167	8.38464	9.20932	9.18846	7.30154	7.36284	0.913121	0.00596189
HIST1H3H	8.69972	8.78688	8.73132	8.66744	7.43703	8.00149	7.8694	7.99206	0.897224	0.00597628
GUCY1B3	5.75957	5.81983	5.95166	5.91091	5.37355	5.2422	5.44184	5.141	0.904301	0.00600019
POLR3G	10.0916	10.0976	9.54475	9.66898	8.81023	8.67817	8.81412	8.73044	0.889095	0.00613066
HIST1H4A	6.42036	6.53273	7.43025	7.46996	5.786	5.89761	6.50191	7.0038	0.904357	0.00615152
KCND1	7.43305	6.91349	6.01307	5.90679	7.9143	7.77775	6.54394	6.44841	1.09206	0.00623164
LAMC1	8.98097	9.29033	7.19562	7.18754	10.0949	10.4137	7.82055	7.90864	1.10973	0.00628119
LCAT	7.78442	7.55889	5.48493	5.4262	8.64188	8.49794	6.01449	5.97486	1.1095	0.00639647
DDB2	8.30176	8.73229	8.34607	8.60463	10.9647	11.1641	10.1472	9.94312	1.2423	0.00641547
CCDC138	7.83674	8.08068	8.31984	8.54071	6.81978	6.53573	7.55846	7.41384	0.864233	0.00645753
STIL	11.2387	11.2034	9.45701	9.6304	9.11158	9.28848	8.2819	8.37668	0.844186	0.00646305
KLHL24	9.34034	8.94335	7.64523	7.52388	10.3175	10.6523	8.5855	8.72169	1.14421	0.006467
RPS6KA1	7.7983	7.83787	6.46341	6.48707	8.99547	9.13699	7.11841	7.36348	1.14089	0.0064797
CDCA2	9.83449	9.74388	9.24807	9.39969	7.95877	7.95504	8.21943	8.2376	0.846825	0.00649713
C4orf34	9.00033	8.67269	6.73949	6.43901	9.4943	9.54159	7.28996	7.32219	1.09064	0.00650609
RAB40B	7.05335	7.13443	7.39704	7.30487	7.58804	8.09464	8.16461	7.83837	1.09678	0.00654151
PTPN22	4.88053	5.36264	6.8966	7.11316	5.2506	5.97786	7.5869	7.52928	1.08625	0.00654757
ARNTL2	10.2359	10.8208	7.42712	7.52521	9.48394	10.3004	6.66422	6.44477	0.913474	0.00657847
DOPEY1	7.21848	6.83288	6.41733	6.5124	7.88144	7.43404	7.44315	7.60656	1.12542	0.00658413
BLM	9.20605	9.22849	9.56008	9.72033	6.52886	6.93726	8.1204	8.16426	0.788833	0.00673263
TRIAP1	7.53824	8.16993	8.8446	8.94287	9.02557	9.41899	9.76072	9.70046	1.13166	0.00673414
C3orf14	7.97632	8.46699	9.21956	9.47048	7.16964	7.23307	8.39496	8.00364	0.876697	0.00677422
ZFYVE1	7.99184	7.79747	6.31292	6.42782	9.08831	9.22498	7.08507	7.22937	1.14363	0.0067992
JAM2	9.27699	8.41826	6.5232	6.35425	8.18466	7.65283	5.61715	5.849	0.893073	0.00705768
MGC16703	6.44228	6.53229	6.57939	6.5205	5.58256	5.98211	6.12568	6.00077	0.908595	0.00707118
ANKRD6	6.52833	6.51115	5.61973	5.46422	7.05191	6.97953	6.27472	6.36675	1.10568	0.00709975
C5orf30	8.29442	8.45602	8.1673	8.50906	7.81316	7.70454	7.36697	7.45598	0.907674	0.00712795
NRM	10.7661	10.7672	8.12951	8.29652	9.57657	9.53308	7.4568	7.55013	0.898767	0.00714952
FANCA	8.71768	8.52104	7.63396	7.52765	6.89726	6.87578	6.55882	6.56143	0.830031	0.00720181
APAF1	8.75933	8.74951	7.81277	7.75739	9.4285	9.8714	9.1139	9.23925	1.13828	0.00720839
VPS13D	7.21206	7.56557	6.51036	6.52819	7.92255	8.43763	6.96212	7.03273	1.09127	0.00721802
BUD13	7.01739	7.22063	6.92113	7.06129	6.27884	6.25933	6.48617	6.36859	0.899806	0.00724356
CDCA5	9.51329	9.55178	8.83447	8.96503	6.88695	6.96534	7.36149	7.40641	0.77636	0.00728408
RFESD	7.59514	7.09252	6.67053	6.86042	6.70004	6.60755	6.18233	6.20755	0.910657	0.00731187
SLC43A2	6.72247	6.29959	6.49956	6.47992	7.18744	7.34682	7.31458	7.41568	1.12549	0.00750764
MORC4	9.05058	9.00229	6.86658	7.09243	9.83031	9.92058	7.46524	7.52451	1.08524	0.0076026
FAM98C	7.90186	7.89367	6.30583	6.24052	9.18397	9.13283	7.10964	6.89767	1.14051	0.00781668
HK2	8.31047	8.20598	7.25786	7.08777	7.85352	7.65537	6.41204	6.19447	0.911001	0.00781999
TPX2	12.3192	12.4091	9.84412	9.81271	10.5586	11.0677	8.85976	8.90986	0.887593	0.00783128
DHRS7	7.74805	7.68313	6.42229	6.4567	8.76704	8.83706	7.23368	6.97825	1.12384	0.00784633
CENPQ	9.14713	8.80279	8.02587	8.13006	7.02416	6.85834	6.92366	6.88341	0.811872	0.00788608
DDIT4	6.76376	6.07367	8.19685	7.98004	9.44532	8.72497	9.57624	9.6851	1.29011	0.00789653
BCAS3	8.40499	8.45541	7.01222	6.93445	9.44444	9.75256	7.74975	7.59034	1.12108	0.00790738
CCDC21	8.55516	8.41565	7.59384	7.7177	7.01643	7.083	6.73597	6.90715	0.859372	0.0079239
NFATC4	6.83676	6.72467	6.59423	6.60309	7.87253	7.50936	7.14379	7.15822	1.10932	0.00793367
FANCC	7.99847	8.20016	7.27128	7.57733	7.06999	7.26936	6.85255	6.80415	0.901724	0.0079658
FAM54A	8.86467	9.00712	9.03088	9.10951	6.59332	6.63662	7.754	7.73127	0.797375	0.00797385
CHD7	9.90362	10.1897	7.40668	7.48656	9.28792	9.5544	6.33993	6.36324	0.901646	0.0080033
HIST1H2BM	11.2681	11.3462	12.2715	12.387	8.15372	8.696	10.7513	10.5132	0.806261	0.00800861
TMEM201	7.75552	8.24356	6.89747	6.80426	6.98597	7.14572	6.32801	6.2015	0.897659	0.00812352
FOXM1	11.8486	12.1238	10.2571	10.3369	9.93822	10.569	9.35354	9.16614	0.875702	0.00813264
RPP25	8.14263	8.53902	7.05225	7.14701	7.5277	7.58803	6.61331	6.48236	0.913555	0.00814061
SAT2	7.91107	7.09879	7.76343	7.60244	9.14218	8.09618	8.35121	8.34515	1.11717	0.00815479
POLD1	7.96899	7.81017	7.25787	7.26098	6.62218	6.73258	6.4305	6.63211	0.871918	0.00830982
DIXDC1	6.91268	7.02333	6.32825	6.54511	6.07633	6.52966	5.77483	6.13309	0.914378	0.00835346
POLE2	10.0073	10.1949	9.57632	9.55822	7.4306	7.66714	8.21657	8.03666	0.79699	0.00850777
EXOSC9	9.96544	10.0716	10.3649	10.3202	8.96831	8.85177	9.74847	9.64819	0.913919	0.00856012
ERCC6L	7.92743	8.08858	6.98856	7.35611	5.22312	5.66038	5.59351	5.84398	0.735194	0.00866152
DONSON	10.5824	10.3352	9.29685	9.37024	10.0773	9.4616	8.28933	8.17545	0.909535	0.00868427
PLA2G6	6.13567	5.75587	5.36169	5.46167	6.62634	6.14713	6.08909	5.83902	1.08746	0.00870484
BRIP1	10.0201	10.4303	9.73517	9.77405	7.57593	8.43096	8.49057	8.44989	0.824516	0.00872096
PHF19	10.0328	9.80171	7.0772	7.23526	8.94368	8.85455	6.59018	6.51812	0.905103	0.00873388
C10orf78	9.2008	9.30559	8.08593	8.08014	8.24176	8.82501	7.4959	7.14322	0.91444	0.00879121
ZNF219	6.81669	6.86207	6.55919	6.63166	7.79042	7.94813	7.339	7.09978	1.1231	0.00880204
FN3KRP	8.47065	9.05879	7.5037	7.54159	7.91305	8.24591	6.30605	6.37069	0.885217	0.00885928
ARMC4	7.053	8.36817	6.15095	6.18466	6.61013	7.88794	5.32873	5.35403	0.907196	0.00886221
GLTP	7.82878	8.04742	6.31232	6.36197	8.69037	8.85857	6.86531	6.76717	1.09215	0.00887976
NCAPD3	10.6495	10.5417	9.62379	9.65521	8.99494	8.87396	8.601	8.81075	0.871769	0.00890726
LRP1	7.23142	5.74559	7.20251	7.29668	9.56769	8.67982	8.97076	8.64393	1.30521	0.00894728
IER3	9.93538	9.04998	8.54714	8.58997	10.618	10.0404	10.1016	9.77105	1.12205	0.00909253
HIST1H4J	8.44124	8.57705	8.8742	8.79987	7.23924	7.16593	7.9569	8.17877	0.880333	0.00910677
TCF19	7.85106	7.55797	6.85802	6.85785	5.74508	5.82464	5.7204	5.80111	0.792835	0.00911354
IER3	10.1966	9.37385	8.54714	8.58997	10.8855	10.3472	10.1016	9.77105	1.11981	0.00911829
INCENP	8.06963	8.29319	8.07211	7.98255	7.07432	7.2076	7.42239	7.4627	0.899731	0.00927409
RNASEH2A	9.59559	9.93997	9.54373	9.63564	7.80466	8.31891	8.7233	8.51281	0.861675	0.00931576
TCF19	7.87369	7.64441	6.85802	6.85785	5.76616	5.8643	5.7204	5.80111	0.791954	0.00932409
DOCK10	8.70297	9.6423	6.10242	6.26528	7.53379	8.67926	5.55559	5.5877	0.89071	0.00933369
MGRN1	7.84207	7.92795	7.10624	7.29044	8.3761	8.87839	7.90628	7.74913	1.09093	0.00934973
GSG2	8.75547	8.4304	7.86474	7.95758	6.41547	6.34681	6.73679	6.60463	0.790825	0.00938496
KIAA1370	7.98978	7.92584	5.64927	5.75384	9.07022	9.33584	7.90241	7.9453	1.25386	0.00938903
TEAD4	8.95807	9.06685	8.03546	8.06133	8.48684	8.33958	7.0077	7.00821	0.903892	0.00948881
PDE3B	7.93403	7.97496	6.74636	6.88105	6.96852	6.93845	5.98704	6.44393	0.891711	0.00949
ANLN	12.3687	12.0715	10.3425	10.4588	9.91645	10.1482	9.18345	9.0881	0.847368	0.00954477
ISCU	9.0932	9.09972	9.42878	9.36279	10.2426	10.4926	10.0803	10.1562	1.10781	0.00965071
TUBGCP4	10.1983	10.363	9.76768	9.86611	9.13811	9.18775	9.15444	9.24685	0.913722	0.00966824
ZNF79	6.88995	7.05372	6.26472	6.61035	8.67098	9.24102	7.65641	7.54936	1.23487	0.00973046
LIN9	8.73297	8.74742	8.50751	8.5442	7.69351	7.407	7.89215	7.77739	0.891056	0.00975183
PIGW	8.92153	9.29537	8.79096	8.93413	8.16486	7.87604	7.97147	8.16331	0.895211	0.00976058
CYP4F3	5.38432	5.2044	5.04523	5.10758	6.01	5.53455	5.86392	5.84903	1.1213	0.00987829
SNORA75	8.03572	7.47377	7.81169	7.73382	6.97979	6.43522	6.96859	7.301	0.89147	0.0101181
TM7SF2	7.50182	6.61725	6.4365	6.39342	8.84485	8.34199	7.22792	7.35594	1.17892	0.0102182
GJC1	10.0274	10.7021	8.95545	8.87778	9.11698	10.1097	7.55196	7.64797	0.892743	0.0103393
C20orf108	7.58071	7.28531	5.93249	6.35118	9.49627	9.20844	7.04983	7.30942	1.21784	0.0103823
UGT8	9.41458	9.74881	8.16873	8.28258	8.60139	9.04206	6.68513	6.99242	0.87944	0.0104209
HIST1H4E	10.7286	10.6016	10.4231	10.2494	9.39813	9.30838	9.4171	9.70587	0.900644	0.0104873
FAS	8.33904	7.50551	7.8586	7.88767	10.6735	10.0019	9.14324	9.20425	1.23526	0.0104897
KIAA1731	7.9966	7.83526	7.46015	7.24177	7.05824	7.12576	7.05421	6.68585	0.91453	0.0105053
TACC3	9.91597	9.96217	8.2208	8.34774	7.87647	8.27703	7.22511	7.29215	0.841524	0.0106011
PLTP	11.6127	11.5886	11.1851	11.2601	13.32	13.3179	12.1455	12.1361	1.11552	0.0107574
XRCC3	6.34709	6.59055	6.14465	6.20961	5.41763	5.67707	5.59984	5.76293	0.887931	0.0107666
GINS1	10.747	10.8903	10.1919	10.2532	8.44851	8.60806	9.09012	8.88988	0.832571	0.0108037
MCC	7.48961	7.44352	6.31151	6.41081	8.61848	8.26238	6.88684	6.95628	1.11096	0.0108524
KIF20A	11.6959	11.4304	10.3778	10.4317	9.51604	9.72867	9.26705	9.37794	0.862388	0.0108709
MYO5A	8.70066	8.97955	5.9508	6.15847	9.28304	9.9775	6.5358	6.62696	1.08841	0.0109321
MELK	10.9883	10.9351	10.2787	10.3542	8.79911	9.0871	9.13763	9.30285	0.853615	0.0109958
FIGN	10.0752	9.88379	7.28884	7.4527	9.04535	8.96018	6.87093	6.7625	0.911772	0.0110549
ADCY3	9.86262	9.62279	7.34424	7.31189	9.29631	8.95372	6.10631	6.30808	0.898156	0.0110731
GATS	8.75909	8.22708	6.28723	6.20394	9.89959	9.6963	7.08073	6.87132	1.13809	0.0110789
GINS4	7.67465	7.95536	8.49241	8.67724	6.28377	6.6858	7.92154	7.75491	0.873363	0.0111411
SLC25A45	6.90868	6.02718	5.69602	5.55574	7.85971	7.91863	6.6676	6.71122	1.20546	0.0111556
MAMDC4	6.04034	6.04113	5.89373	5.89322	6.91807	7.02512	6.42026	6.36291	1.11974	0.0111857
ARC	6.51513	6.15273	7.23873	7.21053	7.62108	6.59183	8.38765	8.28274	1.13889	0.0112659
ZNF684	6.42954	6.84671	6.27105	6.37215	5.78658	5.98544	5.9341	5.79956	0.906874	0.0113255
POLE3	9.35791	9.87633	8.14348	8.37625	8.76353	8.7692	7.64354	7.51495	0.914338	0.0113451
GPR63	8.76739	8.74646	9.53464	9.54533	7.88531	7.48686	8.92165	8.91978	0.907629	0.0113652
SLC30A1	7.18523	7.15066	6.86176	6.85114	7.79183	7.91876	8.15481	8.14756	1.14133	0.0115072
EDIL3	4.9071	4.9302	8.1761	8.31242	7.23776	6.83512	9.42686	9.36773	1.24849	0.0115125
ACD	9.01736	9.09586	6.69419	6.65418	8.52506	8.58754	5.67095	5.92002	0.912337	0.0115247
MAP3K12	8.78498	8.7185	7.57754	7.58345	10.0758	10.0444	8.40304	8.16643	1.12323	0.0115549
AURKB	11.0547	10.5488	9.6354	9.66263	8.47204	8.5873	8.39606	8.38094	0.827263	0.0115573
KIAA1524	10.4946	10.5681	9.35131	9.3889	8.55218	8.80283	8.40603	8.37564	0.857643	0.0115587
HSD17B6	7.31475	7.909	5.58944	5.68725	6.47973	7.23535	5.24639	5.18544	0.911189	0.0116442
UBASH3B	8.83338	9.09928	5.47797	5.45627	9.35941	9.59019	6.35765	6.48845	1.10146	0.0118134
KLHDC1	6.22051	6.47037	5.74836	5.82675	7.15443	7.18981	6.51265	6.16572	1.1136	0.0118906
PRIM1	10.8556	10.9711	11.1012	11.0571	8.42181	8.77824	9.87662	9.85722	0.839693	0.0119507
TOB1	8.71752	9.75575	7.94287	8.0116	9.69559	10.4697	9.58414	9.56586	1.14197	0.012151
BTBD10	10.3961	10.2951	7.54002	7.46544	11.0035	10.9768	8.82176	8.67108	1.10579	0.0123453
CHAC2	8.60492	8.9512	8.85099	8.73902	7.42689	7.44629	8.12617	8.01801	0.882526	0.0123538
C4orf21	7.90787	7.83546	7.69695	7.79639	5.92875	6.24967	6.90194	6.62154	0.822812	0.0123966
NEIL3	9.91601	10.1277	8.91284	9.10141	7.61723	7.81029	7.93275	7.6186	0.813992	0.0124051
HIST1H3D	10.7934	10.7551	10.8489	10.9462	8.86381	9.02558	10.0152	9.84942	0.87104	0.0124069
ESCO2	10.264	10.3783	9.56606	9.65417	7.85232	8.29846	8.35343	8.51497	0.828326	0.012417
PRIM2	9.55711	9.37107	8.46763	8.48445	8.35744	8.25709	7.84424	7.91061	0.90215	0.0124191
DMC1	6.73523	7.06732	6.72973	6.91398	5.25766	5.53686	5.97031	6.12474	0.833978	0.0124563
GPR137C	7.47906	7.61104	6.1862	6.29472	6.42157	6.25604	5.51806	5.667	0.865498	0.0125994
TP53I3	6.40716	6.71556	6.15583	6.08867	10.4355	10.6292	8.2082	8.10971	1.47366	0.0126129
TGFB2	6.46048	6.47398	7.21538	7.28846	6.14439	5.88655	6.50207	6.42832	0.909726	0.0126667
LRP10	10.8025	10.6139	6.1013	6.29588	11.7215	11.7827	8.26624	7.8982	1.17316	0.0127013
HIST1H4K	9.54418	9.62834	10.1231	10.0186	7.87362	7.92385	8.99049	9.33242	0.867889	0.012745
CEP55	11.0273	10.5227	9.22276	9.33188	8.71888	8.39237	8.14878	8.132	0.832623	0.0129956
CCNA2	11.665	11.7621	11.2475	11.3596	9.4322	9.84441	10.2132	10.2459	0.863178	0.013043
NRF1	7.79817	7.71479	7.10501	7.16257	6.79935	6.7058	6.50792	6.72102	0.897703	0.0130496
FAM40B	8.00427	7.70484	5.48189	5.56551	7.19002	7.02023	5.17064	5.05893	0.913416	0.0131267
LOC375010	7.59431	7.7058	6.55373	6.62285	8.09459	8.48598	7.84533	7.68624	1.12766	0.0131609
PPIH	8.9887	9.47848	9.29325	9.12369	7.9828	8.30131	8.50642	8.69206	0.907778	0.0131947
APOBEC3F	8.10996	7.48441	7.28214	7.42573	9.16003	8.4587	8.22677	7.78995	1.11	0.0132726
CDC25B	10.6145	10.3272	7.33085	7.29912	9.41168	9.3437	6.73014	6.76155	0.906538	0.0134508
ZNF596	5.95438	5.81511	5.66601	5.68542	6.49482	6.29119	6.74003	6.40959	1.12174	0.0134962
CLIP3	9.59462	9.07724	6.85307	6.58026	10.5248	10.5138	7.46777	7.34528	1.11669	0.0135133
SIDT2	8.47559	7.7465	8.25752	8.39243	10.1568	9.52613	9.18125	9.21818	1.1585	0.013537
C20orf27	7.29448	7.43612	6.12264	6.15429	6.51179	6.63845	5.72184	5.76007	0.912047	0.0135538
TMEM117	7.95589	7.86449	7.31462	7.49402	9.27115	9.35333	8.12262	8.12885	1.13866	0.0135544
RAD54B	9.73409	9.77554	8.92654	8.95751	8.12381	8.23514	8.12963	8.16929	0.873353	0.0136087
HIST1H3B	10.4253	10.4744	11.2488	11.4025	8.79673	9.03892	10.5464	10.5395	0.8937	0.013773
GPRC5B	6.20961	6.94622	6.31978	6.39786	5.90132	6.13048	5.83382	5.78795	0.914202	0.0138113
AP3M2	8.6696	8.59225	8.83235	8.53981	7.50286	7.73587	7.8939	8.14299	0.903032	0.0138364
MYBL1	11.5896	11.4862	7.08945	7.32788	10.6701	11.033	6.40924	6.15247	0.913896	0.0138555
UBE2S	10.2622	10.3427	9.62635	9.64153	8.88973	8.96072	8.92787	8.96293	0.896382	0.013862
PGAP1	9.76704	9.7141	9.65076	9.78807	10.8406	10.8787	10.259	10.3077	1.08649	0.0139397
C19orf48	9.30067	9.21781	8.68908	8.84125	8.19737	7.82898	8.16318	8.02148	0.893539	0.014006
C7orf10	7.18514	7.20151	6.42815	6.43083	8.17817	8.07558	6.76117	7.19191	1.10869	0.0142007
WDR4	7.6228	7.38456	6.83185	6.85675	6.89692	6.49172	6.25299	6.53998	0.91238	0.0142164
FEZ1	4.91048	5.5588	4.691	4.97176	5.80794	6.87085	5.48688	5.4614	1.17361	0.0142398
MON2	9.00715	9.10032	8.7923	8.78226	10.3266	10.5402	9.39604	9.56756	1.11626	0.0144542
ELFN1	10.7254	10.6592	6.40775	6.24865	11.7314	11.7043	6.8699	6.80549	1.09019	0.0145614
ANKRD20B	7.78023	8.24929	6.62129	6.71228	8.25559	9.09748	7.94824	7.86132	1.1294	0.0146298
DEPDC1B	8.55112	8.9235	8.55664	8.79346	6.51287	7.14633	7.7504	7.65099	0.834482	0.0146555
LRRCC1	9.57518	10.0369	8.22511	8.37295	8.21671	8.95245	7.73805	7.53763	0.896015	0.0147389
FAM83H	7.54049	7.27879	5.97533	6.06581	9.19445	8.78248	6.7632	6.84011	1.17572	0.0147473
RASL11A	5.48349	5.60287	5.53248	5.59801	5.83955	5.91735	6.15435	6.31672	1.09052	0.0147785
KCTD1	7.32802	7.33042	6.42381	6.34897	8.2358	8.11525	6.84683	6.76996	1.09247	0.0148001
MAD2L1	9.2087	9.33953	10.3834	10.4824	6.88321	7.05174	9.29247	9.31241	0.82559	0.0149414
PLA2G7	6.40515	6.02987	4.8879	4.85696	6.74899	6.84544	5.28988	5.47682	1.09834	0.0149498
WBP1	10.6883	10.1464	8.34487	8.32346	11.4129	11.4199	8.97429	8.91151	1.08574	0.0149619
WEE1	8.77197	8.71823	8.22594	8.21754	7.16588	7.36902	7.36318	7.57675	0.868601	0.0149721
PHLDB3	6.3971	5.98545	5.46968	5.40215	6.96097	6.78069	5.88088	5.72287	1.08992	0.0150761
CYP4F2	5.62335	5.62192	5.33562	5.2846	7.15741	6.13925	6.35726	6.51885	1.19699	0.0151407
PGBD1	6.64155	6.72955	6.06226	6.22997	6.11577	5.8978	5.77493	5.55662	0.909668	0.0153223
CROT	8.66666	8.64609	7.10378	7.22841	9.55733	9.19988	8.47155	8.70353	1.13548	0.0153912
SERTAD4	7.82803	8.27257	7.43862	7.77085	6.42794	6.74761	6.90314	6.76935	0.857489	0.0154199
NEU1	9.21245	9.07738	6.72578	6.82812	10.7085	10.0683	7.48042	7.44537	1.12118	0.0154464
HIST1H1C	9.08616	9.23796	9.97211	9.89522	7.84881	7.88517	9.33616	9.26853	0.899119	0.015485
RRM2	10.1765	10.2026	10.2187	10.3841	7.78985	8.3448	9.13718	9.31602	0.843979	0.0155735
LIF	8.66786	8.59872	4.87635	4.68445	9.24357	9.00368	5.82171	5.7133	1.11014	0.0156267
XYLB	8.58428	8.54185	7.29763	7.3974	8.13165	7.87151	6.53394	6.20313	0.90318	0.0158335
REEP2	8.12436	6.53508	6.57087	6.47706	9.66813	8.2194	7.43287	7.1882	1.17328	0.0158335
SPRYD5	4.76761	4.70984	4.75749	4.42745	5.21433	5.14221	5.00559	5.12491	1.09777	0.0158776
CENPN	11.0482	11.0104	9.30488	9.30959	9.43893	9.53586	8.62412	8.49031	0.8873	0.0159097
WBP1	10.5331	10.0224	8.34487	8.32346	11.2394	11.3088	8.97429	8.91151	1.08624	0.016092
SLC16A10	7.67972	8.04237	8.12767	8.22315	8.39686	8.40313	9.10427	9.29727	1.09755	0.0162018
FBXL2	7.8487	8.06877	6.8226	7.07029	9.11074	9.066	7.6737	7.47627	1.11796	0.0162091
CYHR1	6.86568	6.57866	6.66122	6.53727	7.24717	7.1316	7.15622	7.47546	1.08887	0.0162666
SCML2	8.61721	8.60041	7.99225	8.12637	7.07724	6.81971	7.31752	7.15448	0.850994	0.0163538
KIF15	9.93176	9.96287	8.98167	9.06858	6.94456	7.25998	7.72059	7.58677	0.777757	0.016416
KIF23	10.7361	11.103	9.89181	9.90036	8.34248	9.07552	8.76581	8.87446	0.842114	0.0164286
H2AFZ	10.9964	11.2813	11.1952	11.2104	9.73705	9.92154	10.5674	10.5856	0.913352	0.0164401
SRA1	7.84804	7.36298	6.89366	6.80997	8.49193	8.44987	7.39245	7.3053	1.09424	0.0164458
CDC20	10.8505	11.0922	9.83166	9.91095	9.47464	9.8805	9.1635	9.32907	0.907939	0.0164803
CDKN3	11.1826	10.8092	10.0178	9.94089	8.98407	8.86902	8.87751	9.06511	0.853285	0.0164828
CENPA	10.257	10.2235	8.82217	8.91955	8.22327	8.53949	7.94552	7.97912	0.855194	0.0164857
HJURP	10.6607	10.5322	9.22658	9.2713	8.24763	8.42958	8.13398	8.18597	0.831356	0.0165048
COBLL1	8.5275	8.36128	5.82808	5.76463	9.45298	9.37505	6.4343	6.12858	1.10215	0.0165714
C14orf106	10.4623	10.2715	10.0319	10.1013	8.94463	8.95875	9.39025	9.3742	0.897248	0.0165892
PLK4	10.7229	10.6921	9.61486	9.61749	7.65435	8.08741	8.26085	8.22899	0.792957	0.0167015
DIS3L	7.49093	8.11005	7.96695	8.22291	6.55901	6.72493	7.50627	7.33592	0.884724	0.0167438
LOC81691	7.19072	7.32601	5.37741	5.67354	6.25694	6.54482	5.02479	5.17949	0.899809	0.0168277
ARL13B	8.64732	9.01688	7.50387	7.68465	7.80089	7.89168	7.15052	6.92389	0.906074	0.016886
MNS1	8.85025	9.28745	8.81731	8.83972	6.55063	7.43699	7.82251	7.8129	0.827581	0.0170961
MYBL2	11.3203	11.572	9.97039	10.0639	8.71374	9.46402	8.8233	8.91843	0.836766	0.0170983
HIST1H2AM	7.44594	7.77313	7.69932	7.64535	5.77054	6.08622	6.9813	6.77249	0.837939	0.0171468
CYFIP2	4.82779	4.98269	7.21823	7.41322	10.3112	11.1757	10.0404	10.1419	1.70482	0.01715
POLD4	9.37248	8.89891	6.79526	6.81488	10.2643	10.0448	7.25452	7.3638	1.09554	0.0171521
MYB	7.45502	7.46047	9.32099	9.32734	5.7348	5.64625	8.52009	8.46286	0.845077	0.0171985
C15orf23	10.6243	10.9659	10.4053	10.3737	9.10622	9.5442	9.75342	9.64013	0.897916	0.0173233
TRAIP	7.44745	7.52568	7.09176	6.97667	5.79953	6.01859	6.1005	6.40285	0.837471	0.0173302
PDCD4	8.68543	7.64684	7.37796	7.45679	9.22425	8.43497	8.56664	8.93651	1.12819	0.0173741
KIAA0101	11.1064	11.4634	11.3057	11.3875	9.5221	10.2117	10.7152	10.5728	0.906299	0.0174765
NCAPH	10.582	10.6584	10.1955	10.3585	7.79719	8.536	9.07778	9.04947	0.824523	0.0175429
ZNF551	7.82889	7.71423	6.89674	6.92338	6.80285	6.68416	6.4805	6.36668	0.896842	0.017563
ESPL1	9.29916	9.66771	8.57117	8.66297	6.99901	7.74482	7.54008	7.67806	0.827656	0.0176319
LCE1B	5.33734	5.2712	5.14628	5.04914	6.43404	6.26587	5.66785	5.51064	1.14778	0.0176968
SNORD30	8.92533	8.1513	9.04559	9.05695	7.74024	7.17955	8.401	8.63748	0.908443	0.01783
BUB1B	11.0866	11.5369	11.0067	10.9369	8.36822	9.25228	9.78274	9.78688	0.834475	0.017915
RACGAP1	10.8276	10.8664	10.2246	10.2294	9.16022	9.33039	9.48448	9.47708	0.888587	0.0179531
LRDD	8.1684	8.22339	7.68314	7.91886	10.2249	10.1486	8.88229	8.64779	1.18472	0.0179656
NDC80	10.9393	10.8923	9.36072	9.40812	8.33634	8.82474	8.28458	8.23367	0.829531	0.0180057
RBM43	7.00935	7.01444	6.46765	6.51672	7.46377	7.97984	6.94315	6.9829	1.08744	0.0180135
CYGB	5.59385	5.69568	5.68701	5.36409	6.46567	6.27191	7.11842	6.9527	1.2	0.0180756
KDELC2	9.35569	9.53911	8.02228	8.18895	8.37565	8.4033	7.57864	7.62975	0.911164	0.0180925
BRCA1	8.80014	8.81482	8.349	8.42844	6.13874	6.12051	7.00037	7.29441	0.77209	0.0182346
SNORD27	8.63471	8.12201	9.28531	9.43734	7.16809	6.78476	8.76618	8.6148	0.883156	0.0184506
MORC4	7.98031	7.72531	6.86658	7.09243	8.63977	8.86181	7.46524	7.52451	1.09529	0.0184728
FANCB	8.25561	8.28583	7.73321	7.94413	6.43214	6.51534	7.08812	6.87188	0.835149	0.0186157
BRCA2	8.521	8.89304	8.40762	8.33911	6.18651	6.8505	7.44817	7.2682	0.812434	0.0187834
SMC2	10.3774	10.5602	9.0806	9.05722	8.57915	9.08349	8.21994	8.36834	0.876534	0.0188623
BBS4	8.04747	8.55972	7.299	7.32428	9.46532	9.97311	7.96653	7.94711	1.13197	0.0189871
PLXNB1	6.08294	5.76637	5.77084	5.757	7.13737	6.97817	6.2265	6.35596	1.14206	0.0192304
PRKCD	8.08352	7.20058	7.36433	7.42209	9.06627	8.21273	7.82287	7.86859	1.09644	0.0192582
NUP50	8.38783	8.48648	8.02145	8.24683	7.52724	7.40673	7.71535	7.5036	0.909794	0.0194134
PHGDH	10.53	10.7918	10.6952	10.7807	9.29098	9.29069	10.0177	10.1852	0.90623	0.0195405
SNORD25	7.42604	7.24041	8.37755	8.95279	6.12567	5.68571	7.91644	7.28064	0.844099	0.019725
BTG2	5.55066	5.50606	7.95735	7.97192	9.55756	9.49524	9.86607	9.66501	1.42977	0.0197682
C20orf165	7.01955	6.95301	6.0253	5.84016	7.45087	7.36087	6.9765	6.75597	1.10474	0.0198598
MTBP	10.4062	10.2695	8.62179	8.67091	8.22706	8.50797	7.72496	7.74145	0.848112	0.019902
CENPK	10.45	10.1551	9.83351	9.84088	7.94693	7.74642	8.88735	8.55458	0.822634	0.0200048
SGEF	8.52413	8.74413	5.77304	5.77406	7.5958	7.69394	5.3515	5.29838	0.900201	0.0200329
TMPO	11.1453	11.4352	11.2701	11.3417	9.41863	9.60863	10.4023	10.6092	0.885964	0.0200426
SOX5	6.32358	6.18506	7.84206	7.92461	7.20463	7.25369	8.44249	8.26603	1.10226	0.0200823
CDCA4	10.2806	9.99695	8.03947	8.02409	9.82874	9.41076	6.81295	7.01303	0.909864	0.0201136
TNFRSF14	5.75689	5.43313	5.51417	5.39713	7.82904	7.39006	6.38976	6.32586	1.26394	0.0201658
ZDHHC1	6.44804	6.54522	5.26935	5.30064	7.25946	7.35596	5.7961	5.55713	1.10208	0.0202558
FLJ45825	4.69735	4.45167	4.59629	4.67788	4.88502	5.03047	5.08086	4.99583	1.08516	0.0203462
P4HA2	8.22641	7.9029	6.56181	6.52582	9.74919	9.43426	7.18132	7.27069	1.15123	0.0204383
TLR3	7.24641	7.80325	5.67193	5.92665	8.6875	8.99249	6.90757	6.2989	1.15904	0.0205112
ZNF468	8.4657	8.36859	6.69115	6.71556	9.50816	9.28311	7.08027	7.21316	1.09403	0.0205757
SNORD31	7.61251	7.27244	8.28902	8.26956	6.71126	6.31316	7.76878	7.93765	0.913729	0.0205999
CMBL	9.3182	9.80763	9.83592	9.85026	11.5709	11.9254	10.8908	10.7413	1.16274	0.0207605
MSH6	9.26682	9.33913	9.08018	9.1333	8.76027	8.64215	7.74861	7.78288	0.894471	0.0207672
HHAT	6.42106	6.20163	5.14798	5.16529	7.72305	7.62771	5.77246	5.75422	1.17185	0.0208019
KIFC1	9.35715	9.11115	8.27362	8.23089	7.07724	7.25414	7.1997	7.40175	0.827295	0.0208119
PHPT1	7.79102	7.82718	7.05955	7.10417	9.10134	9.08489	7.56601	7.74194	1.12465	0.0208364
LOC389842	7.53715	7.66174	8.08057	8.69166	6.36371	6.75269	7.77878	7.75271	0.896055	0.0208979
NMNAT2	6.92097	7.52526	6.24027	6.08998	8.50269	9.21975	6.88858	6.90279	1.17692	0.0208997
C13orf27	8.14629	8.39777	8.53926	8.36762	6.875	7.32707	7.91029	7.92232	0.897873	0.020906
MLF1IP	9.8971	9.86114	9.5217	9.65285	7.85403	8.11288	8.80823	8.63212	0.858075	0.020925
C19orf40	8.02244	8.45543	7.08168	7.17459	7.17745	7.21623	6.61623	6.6175	0.898916	0.0209692
MCM8	11.6031	11.3665	9.01248	8.8416	9.61462	9.76865	8.00379	8.17264	0.871056	0.0209877
HSPA4L	11.7491	11.5369	10.7091	10.788	12.257	12.2511	12.1259	12.0978	1.08817	0.0212268
ZNF530	6.61497	6.56607	5.64577	5.92747	5.53787	5.64001	5.28183	5.37556	0.882081	0.0212833
SASS6	10.3203	10.6255	9.45284	9.66144	8.21946	8.70479	8.73979	8.55031	0.854076	0.0212964
FOXRED2	8.67732	8.67386	8.00533	8.25482	7.48378	7.49592	7.65807	7.44502	0.895019	0.0213694
HIST1H2BO	7.30482	7.57282	7.19557	7.08756	5.68605	5.88304	6.53465	6.29275	0.83662	0.0214456
FAM149B1	6.7223	6.04209	6.54296	6.74541	7.53078	6.8714	6.98134	7.03943	1.09098	0.0214877
EME1	7.78957	9.17911	7.75588	7.88546	5.53368	6.71894	6.74396	6.82734	0.791901	0.0215721
MARK4	8.4738	8.11794	6.58827	6.66931	9.25642	9.11712	7.12713	6.98027	1.08816	0.0215763
HIST3H2A	5.53636	5.74842	6.90861	6.93107	5.23725	5.12409	6.08297	5.88454	0.88873	0.0217185
TMEM129	8.21162	8.01253	7.29753	7.05228	8.91584	9.06411	7.58211	7.77679	1.09043	0.0217969
WEE1	7.42088	6.91552	8.22594	8.21754	5.58187	5.55485	7.36318	7.57675	0.847198	0.021808
PSRC1	8.47705	8.48071	6.64138	6.65163	6.8037	6.84455	5.8635	5.98624	0.842887	0.0218512
SNORD22	7.192	6.92048	7.6347	8.08271	6.16359	5.6877	7.32537	7.17407	0.883367	0.0219882
DCLRE1B	8.82531	9.59389	8.66561	8.83225	7.5866	8.03334	8.0627	8.17372	0.886942	0.0220265
HIST1H2BH	11.6444	11.5219	8.58184	8.90262	9.76412	9.95769	8.10882	7.53107	0.86989	0.0220282
APOBEC3H	4.32647	4.46379	4.7521	4.53527	6.03325	5.88167	5.27212	5.47447	1.25357	0.022086
RHBDF2	7.78719	7.24072	5.36499	5.68642	8.9211	8.59204	6.16833	6.07068	1.14083	0.0223116
C12orf48	8.98454	9.04665	9.13745	9.27935	7.28416	7.40346	8.50258	8.45857	0.868327	0.0223422
NUP35	8.454	8.401	9.40408	9.36092	7.24552	7.06357	8.93838	8.70779	0.897116	0.0225902
PLEKHF1	5.48631	5.45147	5.48784	5.06745	6.11064	5.8474	5.67958	5.71353	1.08645	0.0226083
RAD51AP1	9.94762	9.85524	9.3839	9.51703	7.00873	7.42703	8.3355	8.1819	0.799745	0.0226387
C6orf150	10.9227	10.8453	9.62019	9.76821	9.41744	9.22329	9.09968	8.89239	0.890088	0.0227308
SPATA20	6.14879	6.97765	7.44917	7.49892	6.98817	7.84052	7.81836	7.85953	1.08663	0.0227308
POLQ	8.03566	8.24119	6.85904	6.91666	5.79052	6.08455	5.871	6.02228	0.790893	0.0230103
SGOL2	9.66349	10.0629	9.02962	9.02835	7.71264	8.26823	8.27422	8.17501	0.858294	0.0230238
RALGDS	7.45507	7.56782	6.67081	6.52445	8.88774	9.32685	7.38402	7.21256	1.16277	0.0231128
NEU1	9.74697	9.70675	6.72578	6.82812	11.4258	10.7066	7.48042	7.44537	1.12272	0.0232031
AMZ2	10.9766	11.2387	9.25633	9.32476	11.5873	11.7472	10.6032	10.5962	1.09161	0.0233189
C18orf54	9.98653	10.3004	7.51943	7.72402	8.46998	8.97055	6.92477	7.09502	0.885448	0.0233424
ZNF66	7.86881	7.77381	6.19035	6.26509	6.69244	6.78749	5.80672	5.69025	0.888919	0.0234314
PRC1	11.5347	11.7093	10.2195	10.169	9.00048	9.66797	9.13157	9.24687	0.849066	0.0235162
CENPJ	7.85953	8.35163	8.45206	8.23316	6.3703	6.46702	7.80712	7.3759	0.851776	0.0235259
CCDC92	9.16305	9.70251	5.72721	5.49918	10.0433	10.763	6.11042	5.96169	1.0926	0.0235529
KIF2C	10.019	10.1242	9.04211	9.07058	7.72359	8.18269	8.10222	8.1894	0.841646	0.0238625
ZNF425	6.13052	5.84029	5.25161	5.32324	6.60381	6.81977	5.64822	5.77654	1.10213	0.0239309
PHLDB3	6.177	6.26719	5.46968	5.40215	7.10459	6.99824	5.88088	5.72287	1.10253	0.0239804
CAPN1	8.79073	8.89367	7.28084	7.43503	9.96288	9.9383	7.87773	7.80612	1.09829	0.024048
ZDBF2	8.61936	8.49245	7.39102	7.1287	9.02545	8.98587	8.53244	8.07347	1.09439	0.0243044
KIF22	9.32038	9.59274	9.22451	9.09593	7.38969	8.07193	8.38063	8.42737	0.866681	0.0243742
KIF22	9.34189	9.59783	9.22451	9.09593	7.40466	8.11559	8.38063	8.42737	0.867636	0.0244397
THAP10	7.91708	8.18894	6.53742	6.64636	7.07837	7.23853	6.2467	6.15644	0.912264	0.024582
CDCA8	10.7603	10.8165	9.14599	9.22642	7.98025	8.61369	8.11261	8.1078	0.821402	0.0247722
CEL	4.75383	4.93616	4.98804	4.8892	5.36392	5.27177	6.08791	5.96824	1.15969	0.0248669
ZNF519	7.14093	7.56088	7.09506	7.06862	6.13814	6.20514	6.61373	6.50666	0.882149	0.0250289
CALCOCO1	8.6137	8.25255	6.45709	6.40154	10.1254	10.0667	7.12937	7.13697	1.15925	0.0251425
ITSN2	8.97845	8.93447	6.92791	6.95583	10.1003	10.0085	7.30686	7.49815	1.09803	0.0252272
EID2B	5.70817	5.94964	5.12437	5.31922	6.73777	6.83	5.53052	5.71418	1.12267	0.025269
DKKL1	5.96233	5.65752	5.43289	5.2032	6.53209	6.45918	5.66698	5.60863	1.09036	0.0253075
MORC4	8.05446	7.86811	6.86658	7.09243	9.21233	9.16026	7.46524	7.52451	1.11649	0.0253527
ARHGAP11A	10.2585	10.6149	9.8352	9.98229	7.59564	8.53414	8.68207	9.08591	0.833055	0.0255476
ZFP30	8.19803	7.97924	7.01568	7.0248	7.35223	6.95334	6.7274	6.48335	0.910601	0.0256246
RAD18	10.1896	10.2225	9.03692	9.01914	8.76872	9.0298	8.4544	8.50495	0.903549	0.0256545
TIMELESS	8.90008	8.82267	8.38091	8.40989	7.48267	7.58332	7.75983	7.92242	0.890903	0.0257848
PGPEP1	6.93788	6.31603	5.85348	5.92163	8.30028	8.08728	6.52887	6.58927	1.17886	0.0259048
C18orf56	6.26177	6.37012	5.8524	5.8674	7.08438	7.41561	6.22211	6.29309	1.10938	0.0259839
ANKRD20B	7.38523	7.85685	6.62129	6.71228	7.73564	8.60458	7.94824	7.86132	1.12508	0.0262158
ANKRD20B	7.38524	7.85685	6.62129	6.71228	7.73564	8.60458	7.94824	7.86132	1.12508	0.0262166
HIST2H3A	9.5691	9.6904	9.43468	9.83352	7.97181	8.29858	9.03388	8.88304	0.887344	0.0263441
PLCD3	8.65147	8.18658	7.31243	7.38933	9.56032	9.25171	7.76273	7.75501	1.08846	0.0266235
GAMT	8.68439	8.43324	7.58005	7.42999	9.75326	9.55486	8.00681	7.889	1.09575	0.0266818
NUSAP1	11.8075	11.8495	11.1169	11.2731	9.29197	9.77055	10.2765	10.2006	0.85868	0.0268116
SUV39H1	7.75651	7.64472	7.16245	7.28874	5.80722	6.12602	6.44042	6.55149	0.834946	0.026837
SNORD28	10.31	9.68607	11.3412	11.169	8.77867	8.30888	10.6992	10.628	0.903743	0.0269196
DNAJC9	9.63905	9.31188	8.18807	8.39238	8.33614	7.9073	7.7739	7.67422	0.891932	0.0269781
CASC5	10.2944	10.6768	9.68332	9.78106	7.9213	8.66099	8.84916	8.81413	0.846917	0.0270065
TTF2	8.93357	9.17868	7.96723	8.00542	7.12392	7.70208	7.21182	7.39467	0.863505	0.0270357
SUV39H2	10.1439	10.4261	9.64994	9.61104	8.98574	8.92261	9.09585	9.04499	0.905054	0.0271007
C15orf42	10.059	10.1243	9.54732	9.51855	8.42297	8.60157	8.95105	8.847	0.887219	0.0273976
CACNG6	6.72921	8.11314	6.09131	6.44584	7.22566	8.81887	7.02241	6.68674	1.08671	0.0274672
TAF5	8.19437	7.96517	7.65474	7.72762	6.8462	6.75198	7.07549	7.27231	0.885995	0.0276125
GGA2	8.82473	9.21323	9.23109	9.21624	7.94068	7.78962	8.59537	8.76457	0.906947	0.0276334
RUNDC3A	5.0988	5.03425	5.89552	6.06424	5.6597	5.17234	6.58805	6.72196	1.09276	0.0278556
PANK1	6.96122	6.68708	7.28748	7.23941	8.02808	8.10646	7.77242	7.7993	1.12533	0.0280022
ZNF695	7.6878	7.53178	6.15775	6.49539	6.25172	6.20588	5.74253	5.77741	0.860251	0.0282108
TUBD1	7.82115	8.616	8.19442	8.16544	6.73963	7.35437	7.76466	7.6517	0.899788	0.0282369
PVRL4	5.42904	5.37912	5.19324	5.14614	5.61842	6.30754	5.83343	5.84336	1.1161	0.0285551
KIF11	11.1873	10.7561	10.4074	10.4208	8.43797	8.54533	9.38848	9.42632	0.83696	0.0285973
CDCA7	9.79459	9.8687	8.81234	9.0765	9.19797	8.91812	7.13619	7.02041	0.85941	0.0286237
CEP135	8.03132	7.84027	8.06945	8.05585	6.68733	6.63987	7.54129	7.5771	0.889011	0.0287113
H2AFX	9.63061	9.75955	8.74912	8.9304	8.18423	8.15544	8.31287	8.10626	0.883709	0.0287534
SMC1A	8.69567	9.39833	9.49869	9.48095	7.43514	8.26069	8.95561	9.07153	0.909621	0.0288955
GRHL3	5.26427	5.2252	7.65721	7.7215	8.26758	7.97146	8.91356	8.73542	1.31003	0.028909
LOC645978	7.13493	6.74973	6.11324	6.22357	8.0009	7.9873	6.57041	6.66316	1.11442	0.028994
HIST1H2AJ	7.46924	7.61869	7.88755	7.66185	5.98825	5.94575	7.10752	7.16919	0.855515	0.0290472
KNTC1	9.27653	9.68172	9.17863	9.29351	7.34816	7.90683	8.49314	8.52798	0.862297	0.0291246
GTSE1	9.09335	9.24271	8.09069	8.16089	7.05049	7.39238	7.33403	7.39436	0.843401	0.0292818
CDCA3	9.82437	9.65726	8.30811	8.14573	7.22111	7.56465	7.30771	7.25881	0.816805	0.0294083
C13orf34	8.96918	8.89258	8.10653	8.11013	6.9518	7.28071	7.42735	7.32697	0.850592	0.0294097
EXOSC8	10.4274	10.5462	10.7484	10.9143	8.72434	8.67703	10.215	10.0149	0.882611	0.0296012
KIF4A	9.58012	9.97928	8.70812	8.82629	6.88309	8.005	7.89359	7.68665	0.821386	0.0298347
OCLM	7.69568	7.78674	6.65806	6.79238	7.05885	6.63355	6.30437	6.25823	0.907446	0.0298641
SPC25	9.95439	9.69942	9.3228	9.42576	6.81387	7.23599	8.31246	8.17768	0.795263	0.0300162
KIFC1	9.91455	9.67648	8.27362	8.23089	7.3035	7.47029	7.1997	7.40175	0.813819	0.0300622
CENPI	10.1801	9.92911	8.64186	8.70023	7.59711	7.74706	7.68137	7.79159	0.822859	0.0300656
WDR62	8.15259	8.17992	6.72233	6.666	6.44836	6.75359	6.07495	6.08287	0.853266	0.0301455
BUB1	12.0055	11.9914	10.4474	10.5032	9.47756	10.0376	9.51755	9.63163	0.860211	0.0302388
DEPDC1	10.8459	11.3378	10.1186	10.1467	8.45843	9.52033	9.28916	9.28291	0.861053	0.0304843
ANP32E	10.1796	10.1266	9.48315	9.52831	8.73357	8.81847	8.86158	9.07848	0.902701	0.0304895
MKI67	10.7864	10.7426	9.62881	9.8121	8.04379	8.36751	8.82172	8.59943	0.825788	0.0304962
ARHGEF3	7.27925	7.62147	5.32066	5.33989	7.99059	7.99438	6.78091	6.4642	1.14353	0.0306673
ANKRD20B	6.9801	7.40022	6.62129	6.71228	7.35734	8.00333	7.94824	7.86132	1.12472	0.0306819
JUP	6.18129	5.65499	7.08746	7.03186	7.6298	7.3219	7.68043	7.64189	1.16638	0.0307164
DNAJB5	9.34419	9.44532	6.53409	6.61368	9.72874	10.2814	8.12338	7.98738	1.13099	0.0308733
TROAP	10.0102	9.81478	8.48162	8.53885	7.7569	7.88014	7.74468	7.65893	0.842455	0.0311437
CENPF	10.4389	10.7007	10.2247	10.2507	8.20868	8.85161	9.51916	9.36541	0.863748	0.0311904
SLC19A3	6.50769	6.77401	6.14697	6.33646	6.13031	5.96665	5.8935	5.50085	0.911748	0.0313336
SERPINE1	12.1808	12.0129	6.01732	6.06725	12.9141	13.0006	8.35133	8.23799	1.17161	0.0313863
POLA1	8.71007	8.85548	9.40215	9.3312	7.0248	7.1684	8.54957	8.86372	0.870729	0.0314088
KIF18A	10.7171	10.5829	9.99223	9.92214	8.55945	8.94953	9.16402	9.23963	0.871362	0.0316669
ACBD4	5.77766	5.75061	5.34632	5.16919	6.47187	6.39531	5.47548	5.65093	1.08845	0.0316745
ZNF749	7.04452	7.11958	7.40709	7.49802	6.06423	5.82189	7.02919	6.95876	0.890085	0.0317013
OIP5	9.04547	9.27174	8.75288	8.7304	6.73859	7.13869	7.88854	7.92212	0.829261	0.0318038
RAB6B	7.38184	7.58935	5.84713	5.8952	8.07931	8.58637	6.21186	6.22537	1.08944	0.0318273
TEX9	8.30313	8.72636	6.8214	6.75028	8.87118	9.4547	8.56607	8.44231	1.15467	0.0318596
KIF14	10.0258	9.90054	9.25808	9.34936	7.27329	7.67235	8.25141	8.43585	0.820913	0.0321724
LOC1720	12.3282	12.003	11.9898	11.957	10.7126	10.3983	11.3521	11.3934	0.908414	0.0322676
C5orf34	9.33357	9.05116	8.07225	8.30167	7.30377	6.98503	7.40068	7.44045	0.838063	0.0323943
PLK1	11.9187	12.2916	11.2532	11.388	9.69511	10.6372	10.554	10.5499	0.884416	0.0324992
DBF4	8.06607	7.90635	6.96461	7.00538	6.70492	7.09183	6.57416	6.41538	0.894594	0.0327309
ZWILCH	10.373	10.4502	10.3386	10.4473	9.12095	8.91935	9.86932	9.85011	0.907487	0.0327555
AK1	8.76329	8.50593	6.42859	6.30092	9.6459	9.72103	6.87156	6.68868	1.09762	0.0331847
STARD4	8.85891	7.86569	5.73265	5.73183	9.31641	8.28795	6.49837	6.99278	1.1031	0.0332652
CDH3	5.24986	5.25862	6.19739	6.31974	7.12968	5.99273	7.34998	6.90097	1.18882	0.0333296
TFR2	7.12828	7.28433	5.64072	5.31248	6.14121	6.02351	5.04325	5.00935	0.875877	0.0335916
ARHGAP11B	9.89328	9.96597	9.2939	9.43041	7.8517	8.13315	8.68581	8.59864	0.862266	0.0337492
ECT2	11.5998	11.6554	9.97839	9.95417	9.54535	9.81285	9.27367	9.22699	0.876611	0.0338873
HIST1H3G	9.38576	9.86159	6.3334	6.46947	7.26006	8.30993	5.69171	5.66696	0.840202	0.0338937
INPP5D	5.72543	5.63523	7.32465	7.40961	8.46106	8.10205	8.3705	8.27706	1.27269	0.0340043
KIF4B	7.3055	7.48655	6.67696	6.62716	5.90754	6.22072	6.23839	6.08602	0.87032	0.0340214
ARHGAP19	8.7152	8.54864	9.0738	9.16637	7.28793	7.29004	8.59904	8.65299	0.896518	0.0340429
DLEU1	8.50279	8.51817	9.13143	9.07395	7.5141	6.99129	8.56609	8.59906	0.899058	0.0343029
REEP4	9.74357	10.1349	9.03533	9.09018	8.45371	8.99312	8.541	8.69132	0.912514	0.034395
ASPM	9.94461	9.79456	10.0364	10.0708	7.30845	7.69887	9.11413	9.21445	0.836611	0.0344012
TNFRSF10A	7.75369	8.02326	5.76477	5.60945	8.57041	8.76075	5.88347	6.27046	1.08596	0.0345328
ASTN2	5.63742	5.71787	5.3352	5.28982	6.37635	6.46108	5.54558	5.62586	1.09229	0.0345424
FBXO43	8.09501	7.94301	6.22614	6.56012	5.9194	6.1301	5.6563	5.61992	0.809239	0.0346419
C2orf66	5.51494	5.64435	5.20062	5.03307	5.84464	6.47746	5.47238	5.46288	1.08715	0.0347306
ZNF561	8.68771	8.38568	7.3854	7.38122	9.81798	9.71292	7.78747	7.88434	1.10561	0.034806
ZNF564	7.94077	7.57927	6.71383	6.7969	8.86625	8.83391	7.24455	7.12338	1.10462	0.0349007
SPC24	9.06331	9.0427	8.14273	8.26999	7.09613	7.21796	7.56805	7.4631	0.850125	0.0349753
CSMD3	4.87779	4.71788	6.0688	6.09587	5.86684	6.3729	6.61418	6.67352	1.17312	0.035593
FLJ41484	4.85793	5.04124	5.02262	4.90315	6.27651	6.3276	5.52023	5.37342	1.18526	0.0357342
LMNB1	8.89751	8.85105	9.26981	9.29806	6.55464	7.07918	8.40748	8.60834	0.843961	0.0357924
MSH5	8.29039	8.21684	6.5491	6.18564	7.36831	7.14792	5.90654	5.99937	0.903569	0.0359897
CENPH	9.39524	9.19967	8.91019	9.04454	7.80307	7.55904	8.4737	8.30851	0.87947	0.0361027
RFNG	7.56659	7.49535	6.63641	6.73184	8.71025	8.67024	7.08412	7.10554	1.11044	0.0361906
SNORD26	10.4302	9.82407	11.2699	10.9722	8.78579	8.18916	10.578	10.4927	0.895268	0.0362359
PLEKHM1	6.84672	7.21334	5.45519	5.18526	7.58483	8.18058	5.63565	5.71515	1.0978	0.0363607
PDE7B	5.10055	4.94259	5.0357	4.76834	5.32758	5.22028	5.51483	5.52698	1.0878	0.03649
EML2	6.03312	5.8212	5.44633	5.33026	7.23074	6.80032	5.80756	5.75944	1.13111	0.0365024
KCNH8	6.17689	5.57347	5.66583	5.7045	7.18233	6.79601	6.11329	6.06251	1.1312	0.0368446
FADS3	8.74734	8.17095	9.3613	9.40364	10.6736	10.1538	10.2105	9.94617	1.14855	0.0369587
NUP107	10.1684	10.3675	10.2632	10.1847	8.48872	8.80067	9.62877	9.67876	0.892961	0.0371772
BBS1	7.70433	7.52758	7.00188	7.26871	8.64665	8.6462	7.90087	7.41089	1.10515	0.0371833
SHCBP1	10.9139	10.785	9.15532	9.18303	8.06329	8.58431	8.09455	8.38379	0.827378	0.0372231
RFC3	9.86227	10.5608	10.5184	10.5863	7.45163	8.3824	9.78531	9.70501	0.85062	0.0372476
TRIM5	8.84411	9.1185	6.877	6.84734	9.33978	9.37302	7.81266	7.94393	1.08781	0.0372754
PLXNB3	5.95524	5.55257	5.49318	5.37453	7.94556	7.61672	6.17942	6.10014	1.2443	0.0373075
EDNRA	6.70994	7.51171	10.1719	10.1822	8.423	9.14298	10.7093	10.8103	1.13043	0.0374493
CTSO	6.85698	7.09646	5.48956	5.34313	7.55493	8.30893	5.79002	5.88754	1.11116	0.0374695
MXD1	10.1944	10.0584	5.69498	5.58663	10.4542	10.5963	6.73338	6.72746	1.0944	0.0375121
STX6	7.653	7.61865	7.46481	7.38765	8.73623	8.80424	7.75422	7.91512	1.10243	0.0375769
DOC2A	6.56586	6.76929	7.0637	7.17988	6.17335	6.49429	6.07706	6.27162	0.907087	0.0375781
C13orf31	7.52185	7.46965	5.11384	5.2351	9.41155	9.29203	5.89891	5.75681	1.19806	0.0375847
FBXO25	7.1247	7.16575	6.0711	6.41952	8.19782	8.36241	6.7399	6.63696	1.11785	0.0377062
ERO1LB	6.65374	6.25575	5.96006	6.15936	7.90423	7.29239	6.42748	6.50965	1.12405	0.0377399
AGRN	8.19842	7.80533	6.71588	6.69297	9.53162	9.3765	7.25623	7.17482	1.1335	0.0379915
AURKA	11.4238	11.618	10.3242	10.3621	9.56043	10.0144	9.74649	9.72405	0.892913	0.0380009
APOD	5.46392	5.48742	6.93813	7.08398	5.85104	6.14849	8.51373	8.1105	1.14617	0.0380274
BBC3	6.09495	5.87627	5.78877	5.43548	6.85226	6.80857	5.90728	6.12588	1.10772	0.0382515
ZWINT	10.1402	10.1081	9.30954	9.44887	7.89138	7.99392	8.66964	8.57426	0.849321	0.0383074
KSR1	6.08155	6.51988	7.41103	7.34538	7.86241	8.0538	7.92214	7.9963	1.16364	0.0383382
SPAG5	10.3611	10.3468	9.44684	9.42389	7.87169	8.46384	8.59476	8.69125	0.849487	0.0385906
HSD17B7	7.37324	7.02437	7.0102	7.04108	8.25053	8.21086	7.41076	7.39296	1.09899	0.038796
KYNU	4.47783	4.42754	4.51942	4.39613	5.02058	5.28726	4.79952	4.66825	1.10969	0.0388581
XCL1	6.38654	6.2804	4.50012	4.51925	7.57476	7.24756	4.96658	4.82246	1.13488	0.0389088
CPEB4	9.25368	9.15322	5.67091	5.79551	9.46126	9.74572	6.81524	6.63622	1.09323	0.0390928
UBE2C	10.2513	10.1758	8.95704	8.97009	7.9281	8.52611	8.36718	8.07042	0.85758	0.0392018
CEP152	8.02059	8.20316	7.3991	7.57015	6.3341	6.65064	6.93262	6.92257	0.860447	0.0392266
ANKRD20B	6.05883	6.3986	6.62129	6.71228	6.24853	7.24044	7.94824	7.86132	1.136	0.0392727
LAPTM5	5.46047	5.28263	5.32788	5.30021	7.91386	7.21433	6.16644	6.01353	1.2778	0.0393121
CCNB1	10.528	10.7335	10.6568	10.7014	8.13618	8.83321	9.90503	9.94256	0.863849	0.0393238
UBL4A	7.57368	7.32743	6.75947	6.91006	7.32327	6.92466	5.74563	6.07608	0.912463	0.0396908
XKR4	6.34811	6.08749	5.42913	5.24624	7.29781	7.40469	5.7499	5.76854	1.13457	0.0396913
CXXC4	6.49455	6.15898	5.79096	5.68904	7.43863	7.47358	6.18075	6.12042	1.12762	0.0399418
SPINK5	5.76532	5.55891	5.21719	5.6437	6.58464	6.34002	5.80167	5.74764	1.10317	0.0400067
NCAPG2	10.6251	10.2861	9.34905	9.19219	8.39331	8.59465	8.42061	8.68827	0.864252	0.0403648
SGOL1	10.5035	10.5363	9.31768	9.51386	7.58665	8.0371	8.57396	8.40286	0.817644	0.0408497
ADAM23	8.34095	8.93519	7.64013	7.678	9.67754	10.3109	7.98862	8.24624	1.11134	0.0410029
MDC1	10.3788	10.5335	7.77848	7.89143	8.44856	8.89572	7.34771	7.07671	0.868419	0.0411138
DRP2	5.54751	5.61066	5.16919	5.42815	5.16685	4.84849	5.03102	4.7693	0.910834	0.0411772
ELL3	5.72829	5.74521	5.1541	5.39059	6.21051	6.72928	5.71142	5.59285	1.10109	0.0412047
KIAA1324	5.97982	6.30536	4.61933	4.53585	7.19395	7.31294	5.05309	4.85945	1.13895	0.041328
TBC1D2	7.08241	6.54488	5.14251	4.93975	8.02736	7.66316	5.47249	5.30451	1.11632	0.0414219
TTLL1	6.65796	6.82149	5.73832	5.84679	7.37113	7.74673	6.22312	5.99794	1.09074	0.0414788
NET1	8.15145	8.7471	8.5683	8.52596	6.22257	6.97387	7.91292	7.95541	0.855027	0.0415514
TRIM22	4.87607	4.84139	4.80174	4.82407	7.43886	6.83778	5.67223	5.52637	1.31701	0.0416934
MAN2B1	9.13357	8.51998	7.56826	7.63472	10.3211	9.69219	8.09507	7.90891	1.0962	0.0417484
DLEU2	9.33875	8.21318	9.22316	9.20847	7.55908	6.55823	8.44579	8.81289	0.871953	0.0417718
NEK2	9.89986	9.99117	8.51734	8.42479	7.42368	7.88888	7.63003	7.76925	0.83381	0.0417951
ZC3H6	8.36151	7.48056	5.93737	5.71265	9.25674	8.98513	6.28068	6.34883	1.12292	0.0418861
MAGED2	8.07401	8.40775	7.90438	8.10405	9.55128	9.86724	8.47347	8.50595	1.12027	0.0418974
PCLO	6.74893	6.65015	5.37444	5.24923	8.08716	8.09949	5.83217	5.70469	1.15405	0.0422192
CFHR3	4.73566	4.627	4.81861	4.88837	4.80379	5.21953	5.3885	5.60101	1.1019	0.0423282
MND1	8.85433	8.97745	9.28301	9.26429	6.29144	6.79501	8.59765	8.36789	0.826079	0.04245
C10orf32	5.96144	6.07324	6.37016	6.80831	6.77827	6.87831	7.11818	6.88171	1.09691	0.0425302
C17orf53	8.91975	8.88336	7.55156	7.66447	7.30526	7.30278	7.16882	6.98677	0.87112	0.0428372
C11orf82	9.376	9.53725	9.39804	9.58509	6.6526	6.93424	8.68182	8.56288	0.813575	0.0430224
GPR19	7.91159	8.71548	6.22152	6.08269	6.3517	6.90642	5.70557	5.49254	0.845321	0.0430598
TAF1A	8.10954	8.23806	7.43353	7.51208	6.96775	6.85906	7.09355	7.01361	0.892653	0.0436317
ID2	7.15709	7.32566	10.1784	10.0557	8.84679	9.23576	10.6367	10.7819	1.13781	0.0436609
NUF2	10.7074	10.7431	10.0682	10.0128	7.867	8.33519	9.2097	9.15925	0.832408	0.0437566
NINJ1	8.60486	8.5207	7.61903	7.82958	9.8157	10.129	8.31617	8.13937	1.11746	0.0438753
ANKRD32	7.47207	7.61888	6.95337	6.8446	6.21214	6.20903	6.36168	6.5508	0.876933	0.0445001
ZNF92	9.65726	9.45679	8.22412	8.31906	8.40148	8.22752	8.00228	7.69382	0.906551	0.0448296
BCL6	8.31008	8.14941	5.66717	5.67919	9.38574	9.5214	6.22792	5.95208	1.11801	0.0453577
ABCA1	5.79773	7.22592	4.94374	4.80489	8.09138	9.17917	5.48504	5.63864	1.24688	0.0453654
MFSD4	5.86075	5.55522	5.50677	5.44234	6.314	6.47474	5.70445	5.8725	1.08945	0.0454887
FBXO32	6.3442	6.72593	5.34589	5.28591	7.87716	8.9932	6.08743	5.87286	1.21638	0.0456515
GDF9	5.76705	6.163	5.10792	5.21182	6.66547	6.45855	5.88232	5.44735	1.09905	0.0458803
C9orf9	6.63197	6.95826	5.87353	5.81067	7.25039	8.04693	6.20162	6.13842	1.09349	0.0460741
TTK	10.3626	10.2849	10.2571	10.2763	7.57486	7.90361	9.40858	9.50041	0.835034	0.0465864
HIST1H2AH	6.74631	6.82031	6.27934	6.52776	4.99378	5.10894	5.94281	5.74454	0.826204	0.0468061
SLC25A21	5.37013	5.63159	6.7929	6.98937	6.33011	6.41146	7.12425	7.21558	1.0927	0.0469319
TEX15	8.62552	9.20574	9.97174	10.0105	7.2054	7.72149	9.42205	9.65628	0.899288	0.0470255
FAM64A	10.6998	9.97036	7.58881	7.7325	8.81534	8.09593	7.0304	7.14399	0.863695	0.0473939
CCL28	7.50933	8.028	6.09279	6.42585	6.8804	7.76498	5.63665	5.26294	0.9105	0.0476429
TSHZ1	7.04178	7.64276	6.02647	5.83498	6.11262	6.59502	5.70894	5.54574	0.902672	0.0478294
DQX1	4.80875	4.73692	4.74457	4.80676	7.51553	6.6109	5.60594	5.48246	1.32036	0.0479829
SCLT1	8.93552	8.97905	7.85329	7.95404	7.44434	7.59171	7.53112	7.38253	0.888138	0.0481258
BACE1	7.99895	7.0693	5.49527	5.50386	9.28122	8.55906	5.97307	5.872	1.13879	0.0490973
CCS	6.78694	6.47582	6.6595	6.58445	7.83489	7.37562	6.89358	6.95058	1.09613	0.0490986
PBXIP1	6.32698	6.17848	5.42159	5.36301	7.10356	7.07039	5.66822	5.61988	1.09326	0.0494158
FCGRT	7.51966	7.28167	8.30479	8.37814	8.69275	8.26338	8.73587	8.61797	1.08975	0.0495664
